# Supplementary material for: Novel Brain-Stiffness-Mimicking Matrix Gel Enables Comprehensive Invasion Analysis of 3D Cultured GBM Cells
Source: Front Mol Biosci. 2022 Jun 9;9:885806. doi: 10.3389/fmolb.2022.885806 (PMC9218788; doi:10.3389/fmolb.2022.885806)
Supplement: Supplementary file 3 [file Table1.xlsx]

## Sheet: DEG_detail.0.05
	baseMean	log2FoldChange	lfcSE	stat	pvalue	padj	gene	DBTRG_1	DBTRG_2	DBTRG_3	U251_1	U251_2	U251_3
NM_001552	4520.7	7.20919	0.167209	43.1148	0	0	IGFBP4	11181	7945	8547	57	55	72
NM_002016	8483.28	6.59471	0.169658	38.8706	0	0	FLG	16221	17469	17217	172	210	144
NM_004864	7393.3	6.02598	0.154566	38.9864	0	0	GDF15	18201	12890	13794	209	189	280
NM_006158	8653.88	-8.38085	0.192262	-43.5908	0	0	NEFL	67	60	32	18039	18654	15556
NM_002862	18086.8	4.25433	0.117905	36.0826	4.25936e-285	1.00061e-281	PYGB	39745	31927	33706	1742	1694	2025
NM_002581	2277.89	5.03325	0.153485	32.793	7.39855e-236	1.44839e-232	PAPPA	4558	4549	4341	126	149	134
NR_038340	1429.6	6.6399	0.202684	32.7598	2.20153e-235	3.69417e-232	LOC100505817	3247	2596	2833	29	31	26
NM_053056	13250.3	3.53154	0.11235	31.4334	7.08769e-217	1.04065e-213	CCND1	28084	22949	23713	2215	2150	2024
NM_000094	2351.5	5.13397	0.165489	31.023	2.64204e-211	3.44816e-208	COL7A1	5048	4166	4772	129	102	164
NM_005929	1602.47	7.14957	0.232818	30.7088	4.3411e-207	5.09905e-204	MFI2	3948	2849	3006	17	15	36
NM_000362	4591.06	10.3705	0.338033	30.679	1.0834e-206	1.15688e-203	TIMP3	10653	8557	8924	8	7	6
NM_018952	1123.83	5.52339	0.189588	29.1337	1.34526e-186	1.31678e-183	HOXB6	2662	2052	2048	54	34	57
NM_004598	5641.75	4.63242	0.165511	27.9886	2.23579e-172	2.02012e-169	SPOCK1	11950	10821	10356	523	468	332
NM_152495	1213.97	7.55161	0.271842	27.7794	7.68581e-170	6.4484e-167	CNIH3	2912	2272	2237	20	8	11
NM_006379	3127.09	-4.24577	0.156374	-27.1515	2.43262e-162	1.9049e-159	SEMA3C	328	331	295	6275	6642	5065
NM_024017	822.983	6.33661	0.235288	26.9313	9.45063e-160	6.93794e-157	HOXB9	1930	1471	1593	17	16	28
NM_174911	2249.31	3.51946	0.130911	26.8845	3.33498e-159	2.30428e-156	FAM84B	4564	4100	3976	357	389	347
NM_000089	8186.03	-12.1582	0.452999	-26.8394	1.12217e-158	7.32276e-156	COL1A2	7	1	3	16097	16135	17381
NM_206996	1044.36	-5.60008	0.209321	-26.7535	1.1245e-157	6.95175e-155	SPAG17	46	45	38	2182	2336	1675
NM_000640	1809.71	-4.7951	0.184501	-25.9895	6.50298e-149	3.8192e-146	IL13RA2	151	98	138	3966	3823	2782
NM_173354	853.278	4.64311	0.179143	25.9185	4.1252e-148	2.30736e-145	SIK1	1815	1411	1797	60	71	68
NM_005634	1089.66	3.97419	0.154226	25.7686	1.99727e-146	1.06636e-143	SOX3	2492	1978	1827	127	142	126
NM_000214	3235.01	3.1112	0.123073	25.2792	5.4088e-141	2.76225e-138	JAG1	6310	5794	5595	680	692	661
NM_182920	716.135	6.36523	0.252368	25.222	2.29867e-140	1.12501e-137	ADAMTS9	1458	1447	1400	15	20	17
NM_152309	715.362	5.52633	0.220362	25.0784	8.55015e-139	4.0172e-136	PIK3AP1	1467	1337	1464	42	25	25
NM_001099409	987.762	7.68344	0.308191	24.9308	3.44881e-137	1.55807e-134	EHBP1L1	2497	1684	1887	9	5	15
NM_031935	978.365	-4.64631	0.188728	-24.619	7.90487e-134	3.43891e-131	HMCN1	75	76	78	2003	2121	1570
NM_002213	3724.35	2.98358	0.121342	24.5883	1.68625e-133	7.07383e-131	ITGB5	7596	6300	6362	869	768	897
NM_005063	11589.7	-2.86034	0.116375	-24.5786	2.13987e-133	8.66723e-131	SCD	3115	2718	2744	20211	21938	19564
NM_001150	769.31	4.37193	0.179815	24.3134	1.4131e-130	5.53276e-128	ANPEP	1736	1359	1411	67	58	90
NM_016113	612.421	5.78639	0.242741	23.8377	1.35913e-125	5.14979e-123	TRPV2	1396	1137	1155	34	17	15
NM_014391	3730.11	2.72538	0.115156	23.6668	7.93012e-124	2.91085e-121	ANKRD1	7523	6144	6199	1020	958	991
NM_014631	1057.98	4.26566	0.183585	23.2353	2.0016e-119	7.12449e-117	SH3PXD2A	2116	2031	1980	75	125	117
NM_001423	2185.5	3.11926	0.134817	23.1369	1.96965e-118	6.80457e-116	EMP1	4490	3660	3860	400	509	458
NM_018842	703.449	4.57151	0.199354	22.9317	2.24603e-116	7.53769e-114	BAIAP2L1	1555	1190	1396	76	42	54
NM_000146	26509.4	-2.63072	0.115313	-22.8137	3.35206e-115	1.0937e-112	FTL	9282	6501	6944	45924	45185	47226
NM_006829	551.158	6.44077	0.28967	22.2349	1.57983e-109	5.01531e-107	ADIRF	1310	869	1176	16	14	8
NM_004335	678.342	-7.26308	0.327285	-22.1919	4.1117e-109	1.27095e-106	BST2	13	5	9	1163	1299	1628
NM_004370	525.238	-4.09684	0.186009	-22.0249	1.66152e-107	5.00414e-105	COL12A1	58	56	63	941	1042	1024
NR_103711	521.928	4.4309	0.203613	21.7614	5.39367e-105	1.58385e-102	PAPPA-AS1	1054	994	992	56	48	36
NR_040245	683.955	4.21881	0.196794	21.4377	5.94716e-102	1.70379e-99	LINC00941	1523	1164	1298	76	87	48
NM_002872	2449.27	10.687	0.498556	21.436	6.17241e-102	1.72622e-99	RAC2	5895	4339	4820	3	1	5
NM_000679	813.676	3.42096	0.159651	21.4278	7.36497e-102	2.01183e-99	ADRA1B	1840	1297	1448	158	132	131
NM_022843	417.274	-5.30788	0.247928	-21.4089	1.10319e-101	2.94501e-99	PCDH20	25	23	15	829	888	748
NM_001336	3273.7	3.80433	0.178298	21.3369	5.16045e-101	1.34699e-98	CTSZ	6877	5836	5983	348	381	599
NM_032242	2536.67	2.59778	0.123286	21.0712	1.46027e-98	3.72876e-96	PLXNA1	4781	4348	4167	746	716	717
NM_004419	388.184	4.44972	0.213172	20.8739	9.24819e-97	2.31126e-94	DUSP5	884	689	707	32	31	40
NM_001145199	2038.73	2.62446	0.127505	20.5831	3.88857e-94	9.51565e-92	C12orf75	4128	3263	3376	559	531	635
NM_031459	481.13	3.60105	0.176435	20.4101	1.36107e-92	3.26269e-90	SESN2	1011	845	866	78	67	77
NM_002281	693.183	-6.25207	0.307739	-20.3161	9.26034e-92	2.17544e-89	KRT81	19	12	24	1093	1030	2036
NR_045962	474.374	3.5931	0.177461	20.2472	3.75648e-91	8.65168e-89	KRT8	1021	797	870	79	67	74
NM_003247	344.998	-5.088	0.254208	-20.0151	4.07036e-89	9.19433e-87	THBS2	17	26	17	665	695	670
NM_012455	497.72	-3.89473	0.194788	-19.9947	6.12223e-89	1.35683e-86	PSD4	61	65	65	890	856	1082
NM_000820	2154.29	2.40659	0.121784	19.7612	6.42529e-87	1.39762e-84	GAS6	4328	3300	3509	702	653	717
NM_001352	646.789	3.22029	0.163336	19.7157	1.58139e-86	3.37727e-84	DBP	1480	1069	1053	118	130	132
NM_004675	473.446	3.44651	0.175199	19.672	3.75052e-86	7.86672e-84	DIRAS3	979	813	863	88	76	77
NM_004104	6099.74	-2.16462	0.1102	-19.6427	6.67805e-86	1.37615e-83	FASN	2516	2117	2177	9737	10215	10275
NM_014762	4819.53	-2.2895	0.117048	-19.5604	3.36273e-85	6.81011e-83	DHCR24	1774	1605	1618	7937	8371	7935
NM_003979	470.815	3.5386	0.181297	19.5182	7.68283e-85	1.52953e-82	GPRC5A	977	875	799	72	83	71
NM_032888	334.668	4.53393	0.233606	19.4085	6.54344e-84	1.28099e-81	COL27A1	740	594	633	21	26	37
NM_004004	325.657	4.18281	0.215626	19.3985	7.94864e-84	1.53057e-81	GJB2	708	566	618	35	33	35
NM_000170	429.799	3.75076	0.193892	19.3446	2.26506e-83	4.2912e-81	GLDC	825	826	783	60	63	57
NM_014246	702.441	8.46675	0.442437	19.1366	1.25112e-81	2.33264e-79	CELSR1	1571	1399	1313	3	3	6
NM_004990	3052.25	2.25568	0.118117	19.097	2.67228e-81	4.90446e-79	MARS	5993	4609	4900	1118	1046	1038
NM_006206	1104.68	-9.40033	0.492806	-19.0751	4.0648e-81	7.34541e-79	PDGFRA	4	6	0	2421	2554	1699
NM_003486	3368.79	2.4385	0.127936	19.0603	5.39389e-81	9.59949e-79	SLC7A5	6572	5329	5535	1028	952	1202
NM_003012	1196.06	2.68017	0.141506	18.9403	5.3087e-80	9.30686e-78	SFRP1	2312	2021	1994	301	365	312
NM_004929	2644.27	11.3825	0.60291	18.8792	1.69116e-79	2.92122e-77	CALB1	6268	4979	4981	4	1	1
NM_020927	478.537	4.33137	0.229665	18.8595	2.45402e-79	4.17753e-77	VAT1L	1049	876	868	56	56	25
NM_021724	951.642	2.86936	0.152235	18.8482	3.03905e-79	5.09953e-77	NR1D1	2019	1516	1612	267	209	218
NM_013402	1466.22	-2.33424	0.127681	-18.2818	1.15487e-74	1.91057e-72	FADS1	554	444	489	2358	2425	2635
NM_016577	291.817	4.17176	0.23028	18.116	2.38212e-73	3.88617e-71	RAB6B	604	533	552	30	25	38
NM_002205	2443.76	2.28432	0.126147	18.1084	2.7368e-73	4.40363e-71	ITGA5	4580	3796	4038	779	807	938
NM_005514	3783.22	3.80943	0.210692	18.0806	4.5335e-73	7.19602e-71	HLA-B	7970	6415	7244	380	393	758
NM_006169	262.551	-5.29489	0.29307	-18.067	5.80113e-73	9.08534e-71	NNMT	16	14	10	500	566	485
NM_153690	252.292	4.9791	0.276182	18.0283	1.16776e-72	1.8048e-70	FAM43A	554	469	474	15	13	19
NM_001409	462.087	-7.65804	0.425607	-17.9932	2.20137e-72	3.35809e-70	MEGF6	8	5	1	869	825	1096
NM_005733	1094.47	-2.43322	0.136828	-17.783	9.56402e-71	1.44024e-68	KIF20A	416	319	316	1764	1967	1866
NM_002653	1313.55	2.81899	0.159245	17.7022	4.03281e-70	5.99613e-68	PITX1	2829	2277	1968	323	279	387
NM_014600	262.57	4.39879	0.249449	17.634	1.35003e-69	1.98218e-67	EHD3	538	481	511	29	18	25
NM_001039792	608.208	-5.14967	0.293301	-17.5577	5.1981e-69	7.53788e-67	HRCT1	36	28	38	868	854	1876
NM_003728	321.991	-5.23024	0.298548	-17.519	1.02698e-68	1.47109e-66	UNC5C	17	20	14	662	774	461
NM_152701	259.764	5.54482	0.318167	17.4274	5.11106e-68	7.23307e-66	ABCA13	570	484	502	6	19	8
NM_005911	7359.66	2.07479	0.119459	17.3682	1.43658e-67	2.00881e-65	MAT2A	13876	10905	11713	2945	3000	2606
NM_006291	598.347	-2.64792	0.152738	-17.3363	2.50206e-67	3.45755e-65	TNFAIP2	185	158	161	1014	1008	1106
NM_021101	322.304	3.61986	0.210087	17.2303	1.57309e-66	2.14855e-64	CLDN1	637	568	614	45	42	60
NM_014601	595.519	-2.7791	0.162032	-17.1515	6.12469e-66	8.26904e-64	EHD2	176	153	135	984	1007	1161
NM_145040	330.34	7.0498	0.412461	17.092	1.70177e-65	2.27148e-63	PRKCDBP	816	613	590	8	2	5
NM_005517	4280.77	-2.1013	0.123437	-17.0232	5.5221e-65	7.28794e-63	HMGN2	2015	1387	1585	7352	6862	6821
NM_000909	2175.01	-7.90223	0.465443	-16.9779	1.19786e-64	1.56335e-62	NPY1R	10	26	18	5085	4893	3122
NM_003714	348.731	4.51078	0.266551	16.9228	3.05743e-64	3.94643e-62	STC2	749	597	700	15	26	48
NM_138444	676.984	-2.93977	0.175407	-16.7597	4.80986e-63	6.07491e-61	KCTD12	188	130	162	1304	1310	1012
NM_001958	612.413	2.83729	0.169603	16.7291	8.04967e-63	1.00587e-60	EEF1A2	1345	995	970	150	129	177
NR_003255	779.906	9.3968	0.565073	16.6294	4.27162e-62	5.28152e-60	TSIX	1670	1464	1620	3	2	2
NM_000022	210.68	5.14861	0.312495	16.4758	5.47253e-61	6.69586e-59	ADA	486	385	387	9	17	9
NM_024016	944.649	9.89681	0.606373	16.3213	6.96221e-60	8.43073e-58	HOXB8	2338	1708	1766	1	3	2
NM_001649	255.492	6.58223	0.404365	16.278	1.41528e-59	1.69631e-57	SHROOM2	616	474	465	5	4	7
NM_030923	217.52	5.63542	0.348607	16.1656	8.82275e-59	1.04679e-56	TMEM163	558	359	402	13	7	6
NM_001291324	212.544	5.29289	0.327452	16.1639	9.0662e-59	1.06492e-56	BAHCC1	436	409	418	17	9	6
NM_022772	275.41	6.78443	0.421975	16.0778	3.65084e-58	4.24582e-56	EPS8L2	534	587	534	6	2	7
NM_002145	204.738	5.66387	0.353562	16.0195	9.34459e-58	1.07609e-55	HOXB2	491	376	368	7	11	6
NM_024015	328.361	7.49158	0.468022	16.0069	1.14363e-57	1.30418e-55	HOXB4	806	585	620	5	2	4
NM_004932	671.209	2.40686	0.150524	15.9899	1.50279e-57	1.69729e-55	CDH6	1308	1067	1087	228	222	195
NM_021939	1847.08	2.12778	0.133164	15.9787	1.79898e-57	2.01246e-55	FKBP10	3556	2700	2977	657	639	790
NM_024745	949.586	-2.36867	0.148551	-15.9452	3.07762e-57	3.41036e-55	SHCBP1	363	268	315	1733	1640	1445
NM_175884	488.015	2.70344	0.170777	15.8302	1.92489e-56	2.11306e-54	CCDC71L	1014	776	810	121	118	155
NM_002055	5403.62	-13.4322	0.848876	-15.8236	2.14049e-56	2.32798e-54	GFAP	2	0	1	9302	10063	13428
NM_003105	191.058	-5.35671	0.339316	-15.7868	3.83582e-56	4.13354e-54	SORL1	13	8	7	375	407	348
NM_006914	239.173	3.98502	0.254441	15.6618	2.75813e-55	2.94518e-53	RORB	418	478	465	29	31	26
NM_005362	347.799	-3.16648	0.202445	-15.6412	3.81431e-55	4.0363e-53	MAGEA3	65	68	79	616	573	708
NM_006570	1286.51	-2.23302	0.142929	-15.6233	5.04876e-55	5.29488e-53	RRAGA	539	417	430	2328	2201	1895
NR_015377	208.451	4.45809	0.286099	15.5823	9.60133e-55	9.98029e-53	PAX8-AS1	408	425	379	14	15	26
NM_033200	859.897	2.51041	0.161361	15.5577	1.41075e-54	1.45356e-52	LMF2	1801	1317	1386	243	222	314
NM_002444	7029.47	-1.69341	0.109127	-15.5178	2.63078e-54	2.68706e-52	MSN	3749	3191	3221	10633	10983	10923
NR_104643	193.257	3.99724	0.257627	15.5156	2.71877e-54	2.75299e-52	FLJ32255	426	336	354	24	25	20
NM_018584	551.138	3.22108	0.208539	15.446	8.03305e-54	8.06464e-52	CAMK2N1	1238	928	899	142	106	75
NM_001025100	500.464	8.75574	0.568904	15.3906	1.89394e-53	1.88528e-51	MBP	1204	862	1006	1	6	0
NM_017839	1626.38	2.4532	0.15963	15.3681	2.68087e-53	2.64617e-51	LPCAT2	2979	2696	2720	519	594	407
NM_020992	910.338	10.1066	0.660438	15.3029	7.31195e-53	7.15718e-51	PDLIM1	2171	1647	1771	1	2	2
NM_001007156	253.17	3.87318	0.255203	15.1769	5.03259e-52	4.88535e-50	NTRK3	594	421	446	47	21	30
NM_003749	1670.84	1.975	0.130579	15.1249	1.10909e-51	1.06782e-49	IRS2	2844	2723	2553	694	672	687
NM_004040	1027.15	-2.09689	0.138873	-15.0994	1.6353e-51	1.56164e-49	RHOB	432	383	375	1749	1532	1765
NM_012310	1157.06	-2.11313	0.140387	-15.0522	3.33972e-51	3.16358e-49	KIF4A	514	391	429	1953	2027	1712
NM_152421	229.236	3.85372	0.258424	14.9124	2.73839e-50	2.57321e-48	FAM69B	517	420	380	29	19	42
NM_002204	31040.2	1.67238	0.112391	14.88	4.44449e-50	4.14325e-48	ITGA3	54004	44427	46319	14226	14352	16370
NM_003594	651.65	-2.70509	0.182026	-14.8611	5.89803e-50	5.45498e-48	TTF2	157	180	188	1164	1251	1005
NM_007224	171.08	4.13013	0.279908	14.7553	2.84222e-49	2.60818e-47	NXPH4	387	283	325	19	22	15
NM_014899	3422.48	-2.52124	0.171154	-14.7308	4.0888e-49	3.72302e-47	RHOBTB3	1097	1004	998	6655	6592	4386
NM_183376	156.472	4.54332	0.309659	14.672	9.74452e-49	8.80455e-47	ARRDC4	339	273	307	11	14	14
NM_015253	172.416	-4.61678	0.314761	-14.6676	1.03996e-48	9.32468e-47	WSCD1	9	14	18	330	297	377
NR_003038	610.666	3.06025	0.20868	14.6648	1.08393e-48	9.64533e-47	SNHG5	1196	1006	1132	94	118	185
NM_032108	897.315	3.24599	0.221833	14.6326	1.74057e-48	1.5372e-46	SEMA6B	1981	1450	1565	116	147	257
NM_017671	272.235	3.02077	0.206521	14.6269	1.89111e-48	1.65768e-46	FERMT1	527	496	456	52	62	67
NM_012465	179.972	4.10163	0.281046	14.5941	3.06116e-48	2.66344e-46	TLL2	339	371	322	20	18	22
NM_015140	1503.7	2.13043	0.146519	14.5403	6.72981e-48	5.81238e-46	TTLL12	2805	2249	2449	547	481	668
NM_001964	454.222	-4.40246	0.303138	-14.523	8.66799e-48	7.4317e-46	EGR1	50	39	37	1269	454	905
NM_030919	797.781	-2.45906	0.169543	-14.504	1.14231e-47	9.72292e-46	FAM83D	237	240	269	1491	1404	1191
NM_018847	752.949	-2.38252	0.164325	-14.4988	1.23306e-47	1.04198e-45	KLHL9	285	211	248	1354	1393	1078
NM_001040429	472.53	-2.64117	0.182193	-14.4965	1.2743e-47	1.06913e-45	PCDH17	144	133	122	886	886	693
NM_002250	1033.1	2.41315	0.166653	14.4801	1.61883e-47	1.34857e-45	KCNN4	2014	1587	1734	313	265	413
NM_199351	166.002	-5.64956	0.3911	-14.4453	2.684e-47	2.22016e-45	ILDR2	11	5	4	365	330	291
NM_002253	158.319	-4.29999	0.297945	-14.4322	3.24732e-47	2.66735e-45	KDR	20	16	11	295	327	291
NM_004878	620.368	9.55284	0.662674	14.4156	4.1289e-47	3.36792e-45	PTGES	1492	1103	1215	0	3	2
NM_012401	3165.44	1.64776	0.114968	14.3323	1.37566e-46	1.11438e-44	PLXNB2	5372	4508	4804	1490	1534	1618
NM_005110	1038.89	2.1494	0.150538	14.2782	2.99443e-46	2.40908e-44	GFPT2	1905	1656	1625	400	429	328
NM_001001791	4621.01	1.71031	0.119996	14.2531	4.28887e-46	3.42702e-44	C10orf55	8210	6675	6816	2373	2111	2068
NM_001424	156.599	-5.62596	0.394878	-14.2473	4.65801e-46	3.69682e-44	EMP2	5	4	10	322	293	315
NM_015103	3538.49	2.05017	0.143917	14.2454	4.78515e-46	3.77224e-44	PLXND1	6355	5548	5526	1246	1246	1684
NM_016545	838.144	2.27064	0.159824	14.2071	8.27326e-46	6.47852e-44	IER5	1604	1308	1344	258	259	356
NM_002518	194.823	3.76159	0.26551	14.1674	1.45778e-45	1.13398e-43	NPAS2	440	327	349	28	36	17
NM_153705	707.945	-2.41502	0.170774	-14.1416	2.10468e-45	1.62642e-43	KDELC2	267	193	227	1281	1333	995
NM_002467	667.83	2.22027	0.157898	14.0614	6.56168e-45	5.03748e-43	MYC	1301	1016	1059	273	206	236
NM_004711	156.968	3.99863	0.284949	14.0328	9.82057e-45	7.49042e-43	SYNGR1	341	267	298	15	24	17
NM_006045	438.801	-2.58681	0.184431	-14.0259	1.0827e-44	8.20476e-43	ATP9A	114	123	143	764	781	733
NM_012338	222.416	3.13058	0.226256	13.8365	1.53592e-43	1.15647e-41	TSPAN12	419	403	394	44	54	40
NM_024512	251.646	2.91029	0.212007	13.7273	6.96851e-43	5.21351e-41	LRRC2	517	374	473	68	56	55
NR_033374	136.023	4.82956	0.352322	13.7078	9.12069e-43	6.78048e-41	SLC25A25-AS1	286	243	274	12	6	10
NM_002035	824.828	2.43698	0.177924	13.6967	1.06202e-42	7.84556e-41	KDSR	1591	1337	1336	307	277	194
NR_038924	972.482	2.0634	0.150916	13.6725	1.48222e-42	1.08814e-40	PXN-AS1	1899	1420	1507	434	370	333
NM_012112	2417.63	-1.99322	0.146111	-13.6418	2.2594e-42	1.64838e-40	TPX2	1107	868	1000	4244	4183	3270
NM_024408	1586.06	-2.12743	0.156059	-13.6322	2.57584e-42	1.86764e-40	NOTCH2	592	574	631	2727	2860	2226
NM_001010858	2692.82	1.90397	0.13998	13.6017	3.9102e-42	2.81775e-40	RNF187	5192	3773	4115	1028	1064	1353
NM_022739	824.054	2.34309	0.172435	13.5882	4.70241e-42	3.36796e-40	SMURF2	1497	1304	1404	309	301	211
NM_006042	1222.09	-8.4412	0.621303	-13.5863	4.82919e-42	3.43779e-40	HS3ST3A1	5	14	2	2313	2213	2866
NM_001039697	518.116	-2.07804	0.153271	-13.558	7.10541e-42	5.02772e-40	SNAPC3	219	184	204	851	853	834
NM_005308	347.425	2.52501	0.18752	13.4653	2.50257e-41	1.74971e-39	GRK5	708	518	594	90	98	124
NM_002147	408.403	8.9489	0.666542	13.4259	4.26588e-41	2.96491e-39	HOXB5	1002	695	814	1	2	2
NM_019845	201.666	-4.63539	0.34594	-13.3994	6.09564e-41	4.21173e-39	RPRM	10	24	13	294	339	544
NM_004613	401.367	8.92316	0.665964	13.3989	6.13969e-41	4.21736e-39	TGM2	941	703	816	2	3	0
NM_001029858	135.252	4.40179	0.328703	13.3914	6.79026e-41	4.63712e-39	SLC35F1	302	224	267	17	12	8
NM_004267	580.171	2.11382	0.15865	13.3238	1.68352e-40	1.14305e-38	CHST2	1168	843	892	241	196	223
NM_025130	160.944	4.27525	0.321116	13.3137	1.92623e-40	1.30032e-38	HKDC1	364	285	291	7	14	27
NM_015463	159.147	-3.76835	0.283901	-13.2735	3.29891e-40	2.21423e-38	CNRIP1	29	20	18	354	281	263
NM_020957	134.428	-5.20258	0.392242	-13.2637	3.75826e-40	2.50821e-38	PCDHB16	13	5	4	299	263	231
NM_005842	549.792	2.26887	0.171333	13.2425	4.98917e-40	3.31089e-38	SPRY2	1065	834	895	225	188	159
NM_014957	133.449	5.22737	0.39572	13.2098	7.70557e-40	5.08481e-38	DENND3	283	246	265	13	5	3
NM_001037330	423.086	-2.4299	0.184176	-13.1933	9.58619e-40	6.29047e-38	TRIM16L	184	117	109	769	702	692
NM_003107	1084.12	-1.88573	0.143242	-13.1646	1.40218e-39	9.15003e-38	SOX4	524	412	479	1619	1599	1957
NM_006426	201.931	-3.3881	0.25913	-13.0749	4.57966e-39	2.97197e-37	DPYSL4	32	38	37	353	306	459
NM_001845	1211.39	1.81512	0.138872	13.0705	4.85527e-39	3.13352e-37	COL4A1	2012	1868	1873	485	561	579
NM_031966	2559.32	-1.82457	0.140361	-12.9992	1.23695e-38	7.93944e-37	CCNB1	1343	994	1126	4482	4112	3490
NM_012317	917.803	-1.79711	0.13926	-12.9047	4.23492e-38	2.70344e-36	LDOC1	513	374	376	1374	1502	1444
NM_022731	5485.86	-1.68109	0.130339	-12.8978	4.62994e-38	2.93963e-36	NUCKS1	2916	2464	2599	8969	8968	7383
NM_153350	150.758	6.49809	0.50468	12.8757	6.16949e-38	3.89606e-36	FBXL16	357	280	279	5	1	4
NM_002332	644.901	2.09857	0.163443	12.8397	9.82033e-38	6.16843e-36	LRP1	1051	1077	1049	234	229	277
NM_007368	801.146	1.9651	0.153079	12.8371	1.01618e-37	6.34895e-36	RASA3	1498	1191	1225	297	303	391
NM_001098	2689.99	1.79914	0.140283	12.8251	1.18692e-37	7.37652e-36	ACO2	4952	3740	4145	1085	1116	1442
NM_138420	3795.97	1.71488	0.134	12.7976	1.69094e-37	1.04536e-35	AHNAK2	5776	5858	6040	1708	1869	1794
NM_013261	304.581	2.42797	0.189885	12.7865	1.94972e-37	1.19903e-35	PPARGC1A	571	484	516	103	104	82
NM_001136265	1593.53	2.05081	0.160438	12.7826	2.05065e-37	1.25453e-35	IFFO2	2773	2614	2444	511	604	765
NM_003632	271.587	-2.56938	0.201171	-12.7721	2.34621e-37	1.4279e-35	CNTNAP1	92	81	67	416	500	493
NM_001859	835.662	1.83024	0.143512	12.7532	2.9911e-37	1.81101e-35	SLC31A1	1542	1194	1269	380	397	334
NM_006988	326.695	2.25921	0.177285	12.7434	3.39461e-37	2.04478e-35	ADAMTS1	606	527	520	110	121	111
NM_002079	1359.42	1.67692	0.13172	12.731	3.97833e-37	2.38415e-35	GOT1	2468	1868	2027	707	639	616
NR_034119	193.107	3.37505	0.265178	12.7275	4.15926e-37	2.47993e-35	LINC00460	383	312	382	35	21	47
NM_005094	695.613	1.84689	0.145278	12.7128	5.02352e-37	2.98012e-35	SLC27A4	1213	976	1143	291	315	311
NM_004491	1197.24	-1.66137	0.130818	-12.6998	5.92508e-37	3.49729e-35	ARHGAP35	626	579	551	1792	1819	1902
NM_021110	424.139	-2.18411	0.172227	-12.6816	7.47703e-37	4.39126e-35	COL14A1	169	143	156	720	759	626
NM_001071	2387.99	-1.59166	0.125771	-12.6552	1.04701e-36	6.11851e-35	TYMS	1506	1053	1110	3713	3465	3690
NM_006500	929.573	1.95483	0.154594	12.6449	1.19369e-36	6.94115e-35	MCAM	1643	1372	1506	315	407	434
NM_001723	542.366	-2.29455	0.18181	-12.6206	1.62569e-36	9.40656e-35	DST	220	171	173	962	1033	732
NM_005502	1271.78	1.8153	0.144	12.6062	1.95109e-36	1.1234e-34	ABCA1	2117	1972	1951	575	625	504
NM_002451	1040.53	-1.87999	0.149341	-12.5885	2.44212e-36	1.39927e-34	MTAP	501	467	391	1743	1709	1503
NM_002639	2769.96	14.8927	1.18482	12.5696	3.1037e-36	1.76971e-34	SERPINB5	6286	5248	5427	0	0	0
NM_032461	134.005	6.0608	0.483511	12.535	4.80389e-36	2.72592e-34	SPANXB1	323	207	284	5	0	7
NM_003884	610.707	-2.5462	0.203478	-12.5134	6.30802e-36	3.56221e-34	KAT2B	232	159	160	1147	1238	770
NM_006895	166.485	-3.75509	0.300905	-12.4793	9.68369e-36	5.44232e-34	HNMT	25	32	13	318	359	261
NM_016647	204.708	2.6846	0.215311	12.4685	1.10866e-35	6.20113e-34	THEM6	416	310	362	54	59	54
NM_006289	7000.37	-1.36069	0.109442	-12.433	1.72913e-35	9.62577e-34	TLN1	4375	3784	3840	10045	10051	10441
NM_020814	123.064	4.18104	0.336387	12.4293	1.81288e-35	1.00444e-33	2022-03-04	244	223	244	11	8	20
NM_003102	2233.88	14.5825	1.1853	12.3027	8.75575e-35	4.82841e-33	SOD3	5371	4206	4149	0	0	0
NM_020223	1672.15	1.94798	0.158474	12.2921	9.98521e-35	5.48067e-33	FAM20C	3194	2365	2607	575	651	863
NM_017990	806.401	-1.97881	0.161166	-12.2781	1.18746e-34	6.4874e-33	PDPR	326	290	378	1270	1388	1238
NM_003680	1861.83	1.51106	0.123133	12.2718	1.28404e-34	6.98254e-33	YARS	3234	2514	2712	907	1026	998
NM_032023	217.165	2.60365	0.212175	12.2712	1.29258e-34	6.99663e-33	RASSF4	463	329	357	68	56	62
NM_001394	222.453	2.74588	0.223879	12.265	1.39657e-34	7.52481e-33	DUSP4	403	389	387	51	51	73
NM_012293	3173.57	1.6555	0.135325	12.2335	2.05858e-34	1.10411e-32	PXDN	5138	4745	4809	1396	1463	1779
NM_014314	379.389	-2.85378	0.233464	-12.2236	2.32459e-34	1.24112e-32	DDX58	120	66	99	687	834	496
NM_002298	235.018	2.89153	0.237348	12.1827	3.84465e-34	2.04341e-32	LCP1	450	349	468	49	74	46
NM_019089	135.242	6.49369	0.53334	12.1755	4.19798e-34	2.22115e-32	HES2	332	240	252	0	6	3
NM_003254	1669.93	1.55422	0.127941	12.148	5.87908e-34	3.09666e-32	TIMP1	3042	2196	2430	891	866	813
NM_173582	1672.9	-1.84484	0.152333	-12.1106	9.28228e-34	4.8674e-32	PGM2L1	781	693	750	2785	2934	2202
NM_003681	1250.27	1.58936	0.131527	12.0839	1.28516e-33	6.70908e-32	PDXK	2171	1723	1861	608	587	696
NM_012318	1266.13	1.50911	0.124911	12.0816	1.32186e-33	6.87018e-32	LETM1	2227	1742	1785	668	657	670
NM_000916	163.203	3.16659	0.262497	12.0633	1.64961e-33	8.53583e-32	OXTR	327	282	289	45	28	26
NM_018094	267.732	2.28662	0.190079	12.0298	2.4768e-33	1.27598e-31	GSPT2	538	390	439	94	94	88
NM_207330	107.673	5.31288	0.441934	12.0219	2.72674e-33	1.39862e-31	NIPAL1	226	226	188	3	9	4
NM_007365	127.192	3.84858	0.320407	12.0115	3.09066e-33	1.57839e-31	PADI2	288	225	218	13	26	11
NM_004472	1697.42	14.1863	1.18561	11.9654	5.39511e-33	2.74333e-31	FOXD1	4128	3128	3184	0	0	0
NM_024527	545.512	1.94828	0.162839	11.9645	5.45264e-33	2.76063e-31	ABHD8	1082	798	789	219	203	259
NM_006101	565.121	-2.24281	0.187956	-11.9327	7.99521e-33	4.03055e-31	NDC80	262	153	195	1005	1045	775
NM_020130	139.353	3.12127	0.263241	11.8571	1.97749e-32	9.92635e-31	C8orf4	273	230	261	33	27	27
NM_015704	618.412	1.83195	0.154825	11.8324	2.65429e-32	1.32669e-30	DESI1	1243	862	876	268	286	268
NM_003670	1860.49	-1.42688	0.120846	-11.8074	3.57476e-32	1.7792e-30	BHLHE40	1199	968	929	2703	2734	2782
NM_006461	1383.29	-1.47213	0.12477	-11.7987	3.96191e-32	1.96357e-30	SPAG5	887	675	691	2046	2074	2042
NM_032430	242.41	2.66869	0.226341	11.7906	4.36592e-32	2.15471e-30	BRSK1	521	390	379	57	54	89
NM_001255	1577.45	-1.55266	0.131732	-11.7865	4.57939e-32	2.25061e-30	CDC20	941	741	779	2206	2261	2668
NM_016848	207.254	2.71285	0.23027	11.7812	4.87998e-32	2.38834e-30	SHC3	351	372	368	64	53	49
NM_004374	1843.89	2.44928	0.20804	11.7731	5.3723e-32	2.61838e-30	COX6C	3817	2693	3088	502	404	828
NM_005686	1243.12	1.49993	0.127554	11.7592	6.33433e-32	3.07451e-30	SOX13	2094	1810	1718	640	655	673
NM_080725	1266.52	1.52965	0.130428	11.7279	9.1714e-32	4.43322e-30	SRXN1	2066	1866	1814	645	628	702
NM_032840	607.901	1.87027	0.159607	11.718	1.03044e-31	4.96047e-30	SPRYD3	1100	849	979	236	247	309
NM_052905	1674.67	1.76454	0.150604	11.7164	1.05076e-31	5.03764e-30	FMNL2	2895	2521	2497	865	807	633
NM_005872	734.872	-1.95472	0.167243	-11.688	1.46881e-31	7.01327e-30	BCAS2	343	285	295	1220	1345	971
NM_002266	4041.72	-1.87206	0.160283	-11.6797	1.61837e-31	7.69609e-30	KPNA2	2078	1524	1730	7325	6900	4984
NM_000358	23850.9	1.2713	0.1089	11.674	1.73111e-31	8.19906e-30	TGFBI	39239	32189	31973	14445	14241	13643
NM_152280	1177.37	-1.55369	0.133301	-11.6555	2.15017e-31	1.01429e-29	SYT11	663	609	556	1691	1830	1801
NM_017934	757.067	-2.13739	0.18359	-11.6421	2.51598e-31	1.18211e-29	PHIP	297	282	276	1352	1424	956
NM_001080826	268.444	2.26683	0.195074	11.6204	3.24727e-31	1.51962e-29	SGK223	518	400	446	100	78	102
NM_025009	388.928	-2.50321	0.215485	-11.6167	3.39122e-31	1.58069e-29	CEP135	140	113	105	793	719	488
NM_005114	107.438	3.6523	0.314986	11.5951	4.36318e-31	2.02569e-29	HS3ST1	250	168	196	17	15	16
NM_032206	464	1.84979	0.15954	11.5945	4.39338e-31	2.03168e-29	NLRC5	834	704	687	192	193	226
NM_012334	1274.51	1.59703	0.137781	11.591	4.57712e-31	2.10835e-29	MYO10	2093	1840	1919	568	639	713
NM_004073	395.522	2.09187	0.180506	11.5889	4.68946e-31	2.15166e-29	PLK3	802	589	583	140	135	181
NM_001080432	518.05	-1.94097	0.167502	-11.5877	4.75543e-31	2.17343e-29	FTO	261	200	197	853	912	724
NM_001353	607.147	1.76764	0.152574	11.5854	4.88447e-31	2.22376e-29	AKR1C1	1119	818	948	288	292	255
NM_138396	359.997	2.08619	0.181033	11.5238	1.0008e-30	4.53875e-29	2022-03-09	730	566	498	127	148	141
NM_001554	2370.09	-1.63811	0.142505	-11.4951	1.3965e-30	6.30895e-29	CYR61	1355	1068	1114	3813	3003	4062
NM_003793	329.811	2.75871	0.240349	11.4779	1.70323e-30	7.66519e-29	CTSF	715	529	526	62	68	128
NM_004523	1229.53	-2.03061	0.176931	-11.4769	1.72413e-30	7.72962e-29	KIF11	569	442	473	2277	2207	1492
NM_006377	691.669	-1.76955	0.15419	-11.4764	1.73292e-30	7.73952e-29	UNC13B	315	325	314	1021	1135	1084
NM_178012	330.583	2.83457	0.248338	11.4142	3.55205e-30	1.58039e-28	TUBB2B	689	533	559	66	55	126
NM_018398	102.354	4.29693	0.377401	11.3856	4.93329e-30	2.18666e-28	CACNA2D3	237	157	206	11	15	4
NR_001564	1106.13	11.7102	1.03055	11.3631	6.3817e-30	2.81803e-28	XIST	2312	2177	2248	0	0	2
NM_012110	327.57	-2.13498	0.188061	-11.3526	7.19743e-30	3.16633e-28	CHIC2	146	116	111	615	512	489
NM_018407	1044.02	-2.07427	0.183495	-11.3042	1.25059e-29	5.48114e-28	LAPTM4B	482	323	428	1965	1839	1301
NM_016155	261.543	2.43282	0.215435	11.2926	1.42753e-29	6.23339e-28	MMP17	551	372	438	86	62	100
NM_003811	967.059	13.3746	1.18628	11.2744	1.75487e-29	7.63433e-28	TNFSF9	2270	1745	1922	0	0	0
NM_003106	1695.14	-1.81716	0.161649	-11.2414	2.55318e-29	1.10663e-27	SOX2	842	719	732	2332	2325	3358
NM_052932	1449.5	-1.66782	0.148394	-11.2391	2.61961e-29	1.13125e-27	TMEM123	760	653	708	2406	2383	1885
NM_001136263	164.588	7.63389	0.679512	11.2344	2.76474e-29	1.18955e-27	C2CD4C	417	282	312	2	1	2
NM_002334	213.1	2.5721	0.229137	11.2252	3.06858e-29	1.31546e-27	LRP4	428	350	341	44	75	67
NM_020702	155.319	-3.24861	0.289586	-11.2181	3.32218e-29	1.41786e-27	KIAA1161	21	42	26	265	281	305
NM_022767	678.729	1.67024	0.148891	11.2179	3.33159e-29	1.41786e-27	AEN	1162	1001	997	310	303	371
NM_001040272	137.469	-3.02496	0.269667	-11.2174	3.35024e-29	1.42065e-27	ADAMTSL1	42	23	28	217	254	272
NM_002014	930.533	1.72488	0.153798	11.2152	3.43253e-29	1.45031e-27	FKBP4	1625	1448	1298	396	401	514
NM_033395	286.26	-2.33984	0.208823	-11.2049	3.85881e-29	1.62457e-27	CEP295	115	93	82	518	536	393
NR_024334	118.499	4.12492	0.368544	11.1925	4.43818e-29	1.86182e-27	FUT8-AS1	216	201	264	6	10	23
NM_181719	400.173	1.80734	0.161638	11.1814	5.02938e-29	2.10231e-27	TMCO4	735	571	605	171	187	181
NM_002524	2124.54	-1.90671	0.170949	-11.1537	6.86709e-29	2.86031e-27	NRAS	1008	871	858	3772	3839	2536
NM_001159491	91.9285	4.82429	0.432779	11.1472	7.38548e-29	3.06537e-27	BRI3	192	197	152	2	8	9
NM_005101	584.428	-2.02079	0.181467	-11.1358	8.39776e-29	3.47324e-27	ISG15	282	227	201	803	875	1168
NM_199054	550.368	1.71219	0.153964	11.1207	9.94776e-29	4.09988e-27	MKNK2	988	725	877	247	273	260
NM_015474	393.66	-2.18576	0.197	-11.0953	1.32253e-28	5.43163e-27	SAMHD1	160	142	132	674	761	518
NM_025217	358.897	2.031	0.183061	11.0947	1.33143e-28	5.4491e-27	ULBP2	668	496	606	125	135	168
NM_001001852	822.067	1.83537	0.165725	11.0748	1.663e-28	6.78249e-27	PIM3	1607	1147	1204	340	307	445
NM_018136	668.464	-2.37795	0.214748	-11.0732	1.69267e-28	6.87961e-27	ASPM	195	193	266	1221	1323	847
NM_005584	112.038	3.23957	0.292891	11.0607	1.94648e-28	7.88392e-27	MAB21L1	229	197	194	25	17	23
NR_015379	436.917	2.01137	0.182422	11.0259	2.86493e-28	1.15641e-26	UCA1	875	596	688	147	167	213
NM_001237	1116.62	-1.69649	0.154102	-11.0089	3.46118e-28	1.3923e-26	CCNA2	613	461	542	1861	1854	1451
NR_027064	102.687	6.2646	0.569385	11.0024	3.72119e-28	1.49178e-26	TINCR	242	183	198	1	1	6
NM_000168	680.165	-2.25485	0.205429	-10.9763	4.96882e-28	1.98516e-26	GLI3	198	220	294	1206	1249	948
NM_001628	4154.66	1.24334	0.113308	10.9731	5.14765e-28	2.04964e-26	AKR1B1	6820	5592	5500	2437	2421	2621
NM_022121	757.744	13.0225	1.18727	10.9685	5.41741e-28	2.14976e-26	PERP	1705	1515	1414	0	0	0
NM_002982	123.62	-3.43691	0.314371	-10.9327	8.04541e-28	3.18186e-26	CCL2	22	14	28	225	274	186
NM_138809	551.144	1.61757	0.148423	10.8983	1.17404e-27	4.62762e-26	CMBL	956	748	845	280	262	279
NM_004482	90.3616	4.64877	0.427385	10.8772	1.47988e-27	5.81361e-26	GALNT3	189	184	157	1	11	9
NM_003840	685.044	12.877	1.18794	10.8398	2.22875e-27	8.7263e-26	TNFRSF10D	1508	1220	1463	0	0	0
NM_004454	911.222	1.51023	0.139421	10.8322	2.42306e-27	9.45556e-26	ETV5	1476	1289	1356	510	480	444
NM_000255	589.84	-1.71223	0.158756	-10.7853	4.03713e-27	1.5702e-25	MUT	333	269	245	972	944	821
NM_024652	82.9655	4.75091	0.4406	10.7828	4.14968e-27	1.60865e-25	LRRK1	165	181	140	4	6	8
NM_005324	7132.6	-1.22039	0.11359	-10.7439	6.33349e-27	2.44714e-25	H3F3B	4978	3968	4191	10057	9395	10805
NM_001033	1099.68	-2.02871	0.188863	-10.7417	6.48525e-27	2.49757e-25	RRM1	482	413	429	2043	2027	1272
NM_000271	729.171	1.51339	0.141	10.7333	7.10502e-27	2.72731e-25	NPC1	1275	1025	1014	398	386	362
NM_020433	313.08	1.91289	0.178505	10.7162	8.54647e-27	3.26993e-25	JPH2	556	491	466	143	124	131
NM_138799	649.925	1.79164	0.167264	10.7115	8.99401e-27	3.42999e-25	MBOAT2	1116	1054	909	343	271	268
NM_003498	303.942	-1.90936	0.178676	-10.6861	1.18219e-26	4.49386e-25	SNN	144	129	118	468	471	516
NM_138418	432.748	2.03227	0.190344	10.6768	1.30638e-26	4.94991e-25	FAM195A	872	569	705	139	166	211
NM_001098816	269.582	2.21271	0.207319	10.673	1.36217e-26	5.14472e-25	TENM4	460	450	440	100	76	114
NM_005253	1463.86	1.7613	0.165291	10.6558	1.63915e-26	6.16751e-25	FOSL2	2465	2200	2239	585	580	859
NM_024832	112.4	-3.2692	0.306809	-10.6555	1.64348e-26	6.16751e-25	RIN3	17	25	22	211	225	180
NM_001037165	1122.12	1.46602	0.137628	10.652	1.70647e-26	6.3835e-25	FOXK1	1797	1672	1560	583	567	658
NM_014746	368.167	2.24038	0.210355	10.6505	1.73494e-26	6.46941e-25	RNF144A	579	658	603	153	135	101
NM_006820	225.107	-2.8307	0.266015	-10.6411	1.91817e-26	7.13002e-25	IFI44L	55	52	62	348	544	302
NM_003082	263.662	-2.1374	0.200986	-10.6346	2.05763e-26	7.62427e-25	SNAPC1	93	91	113	426	451	424
NM_017794	468.976	-2.17658	0.205103	-10.6121	2.61729e-26	9.66753e-25	FOCAD	240	148	139	859	852	614
NM_004892	2712.34	-1.34338	0.126769	-10.597	3.07632e-26	1.13274e-24	SEC22B	1796	1439	1469	4054	4176	3553
NM_017738	137.454	-3.4313	0.324227	-10.583	3.57277e-26	1.31143e-24	CNTLN	33	24	15	298	291	172
NM_004701	920.188	-1.63147	0.154202	-10.5801	3.68518e-26	1.34848e-24	CCNB2	547	357	479	1444	1485	1285
NM_005233	1535.83	-1.80685	0.170984	-10.5674	4.22056e-26	1.53959e-24	EPHA3	772	695	621	2696	2676	1855
NM_017515	616.237	-1.83845	0.174467	-10.5375	5.80006e-26	2.10921e-24	SLC35F2	288	235	300	1030	1070	815
NM_153225	82.1207	3.96032	0.376553	10.5173	7.19117e-26	2.60702e-24	SBSPON	159	146	165	12	11	7
NM_004232	351.649	1.87165	0.177981	10.516	7.28977e-26	2.63464e-24	SOCS6	637	514	542	160	167	130
NR_131157	139.808	3.0937	0.294622	10.5006	8.58417e-26	3.09294e-24	NKILA	290	267	209	23	22	44
NM_013995	2112.1	-1.68796	0.160782	-10.4984	8.78393e-26	3.15523e-24	LAMP2	1141	904	1021	3528	3673	2553
NR_024283	85.2592	-6.0127	0.574654	-10.4632	1.27521e-25	4.56666e-24	LINC00961	4	1	3	171	167	171
NM_001901	11074.6	1.42638	0.136615	10.4409	1.61287e-25	5.75829e-24	CTGF	18966	15331	15224	6996	5902	5284
NM_016343	3373.18	-1.67309	0.161151	-10.3821	2.99098e-25	1.06461e-23	CENPF	1817	1508	1605	5674	5873	3991
NM_004209	133.582	2.86335	0.276087	10.3712	3.35256e-25	1.1897e-23	SYNGR3	308	189	230	26	30	42
NM_004093	3461.94	1.20252	0.116009	10.3657	3.54963e-25	1.25584e-23	EFNB2	5538	4698	4545	2065	2205	2084
NM_015261	732.885	-1.61415	0.15573	-10.3651	3.57531e-25	1.26113e-23	NCAPD3	416	366	323	1174	1185	986
NM_002417	82.5828	-5.11276	0.493655	-10.3569	3.89207e-25	1.36875e-23	MKI67	2	11	1	160	152	174
NM_153608	82.781	5.77391	0.557722	10.3527	4.07015e-25	1.4271e-23	ZNF114	180	156	161	0	7	2
NM_014864	717.23	-1.56163	0.150865	-10.3512	4.13304e-25	1.44484e-23	FAM20B	456	331	331	1052	1181	1013
NM_005429	302.542	2.43267	0.236054	10.3056	6.65097e-25	2.31817e-23	VEGFC	586	482	496	135	85	66
NM_002977	130.207	2.76579	0.268677	10.2941	7.49133e-25	2.60335e-23	SCN9A	242	230	220	40	35	26
NM_004539	1919.85	1.67805	0.16302	10.2935	7.53625e-25	2.61123e-23	NARS	3428	2707	2841	1050	1008	708
NM_006417	489.499	-1.85955	0.180744	-10.2883	7.95978e-25	2.74987e-23	IFI44	234	221	191	767	898	658
NM_003258	1242.77	-1.56472	0.152144	-10.2845	8.27956e-25	2.85196e-23	TK1	846	522	577	1770	1774	2090
NM_002148	260.024	-2.0282	0.197407	-10.2742	9.20826e-25	3.16258e-23	HOXD10	116	83	115	434	438	393
NM_006763	161.204	2.44098	0.237688	10.2697	9.64889e-25	3.30425e-23	BTG2	330	276	230	51	46	55
NM_018998	1579.37	1.61933	0.157797	10.2621	1.04409e-24	3.56507e-23	FBXW5	2833	2168	2319	669	706	979
NM_006769	1913.72	1.23631	0.120503	10.2596	1.07182e-24	3.64915e-23	LMO4	3066	2613	2547	1181	1150	1124
NM_007361	75.9229	3.89292	0.379641	10.2542	1.13309e-24	3.84661e-23	NID2	157	132	146	10	11	8
NM_181716	73.922	4.14213	0.404607	10.2374	1.34778e-24	4.56226e-23	CENPV	168	127	135	9	10	5
NM_006699	630.151	-1.92074	0.187947	-10.2196	1.61992e-24	5.4677e-23	MAN1A2	221	287	286	1040	1037	941
NM_000599	407.318	-12.1377	1.19132	-10.1884	2.23374e-24	7.5179e-23	IGFBP5	0	0	0	728	787	956
NR_037166	150.452	-2.52952	0.248381	-10.184	2.33698e-24	7.8302e-23	LOC100129518	50	43	43	238	231	309
NM_001305626	180.383	2.22951	0.218925	10.1839	2.33986e-24	7.8302e-23	CALM2	315	282	310	64	67	61
NM_013272	92.0362	-6.53953	0.642626	-10.1763	2.53128e-24	8.44671e-23	SLCO3A1	2	1	3	185	172	195
NM_021732	142.196	2.57422	0.252989	10.1752	2.55745e-24	8.50987e-23	AVPI1	297	201	252	44	34	46
NM_001080209	80.7558	5.91149	0.582043	10.1565	3.10161e-24	1.02914e-22	TMEM200C	168	163	153	0	3	5
NM_203349	188.593	2.70197	0.266048	10.156	3.11742e-24	1.0314e-22	SHC4	312	353	325	71	38	43
NM_017563	171.693	-2.60502	0.256509	-10.1557	3.12599e-24	1.0314e-22	IL17RD	65	31	54	265	346	283
NM_002880	1452.43	-1.48367	0.146098	-10.1553	3.13744e-24	1.03228e-22	RAF1	875	691	779	2331	2306	1840
NM_005482	617.57	-1.9787	0.19489	-10.1529	3.2172e-24	1.05557e-22	PIGK	301	230	237	1174	1075	731
NM_015172	1819.15	-1.5384	0.151618	-10.1466	3.43181e-24	1.12284e-22	PRRC2C	996	924	922	2938	2984	2269
NM_017554	1149.05	-1.65277	0.162972	-10.1415	3.61607e-24	1.17984e-22	PARP14	601	518	575	1901	1957	1418
NM_001253	569.946	-1.54309	0.152188	-10.1394	3.69545e-24	1.2024e-22	CDC5L	316	270	304	892	874	804
NM_007315	571.373	-1.93162	0.191029	-10.1117	4.90286e-24	1.59086e-22	STAT1	306	218	208	971	1060	709
NM_153487	552.041	1.68529	0.166697	10.1099	4.99332e-24	1.61574e-22	MDGA1	878	840	847	229	258	307
NM_203394	775.713	1.49823	0.1482	10.1096	5.01077e-24	1.61694e-22	E2F7	1242	1112	1144	444	417	367
NM_000852	4220.13	1.34411	0.13296	10.1091	5.03582e-24	1.62057e-22	GSTP1	7478	5483	5682	2281	2177	2776
NM_015368	284.096	-2.00768	0.198635	-10.1074	5.12133e-24	1.64358e-22	PANX1	119	117	109	479	505	393
NM_022823	500.735	2.08154	0.206209	10.0943	5.85572e-24	1.87415e-22	FNDC4	942	785	756	132	196	253
NM_145290	992.462	1.31372	0.130235	10.0873	6.29048e-24	2.00782e-22	ADGRA3	1634	1339	1365	580	590	555
NM_005252	326.528	-6.40846	0.635404	-10.0857	6.394e-24	2.03534e-22	FOS	7	11	5	978	314	663
NM_015444	628.862	1.57742	0.156632	10.0709	7.43029e-24	2.35882e-22	TMEM158	1148	873	876	360	309	287
NM_033238	193.905	2.18476	0.217268	10.0556	8.67745e-24	2.74731e-22	PML	417	273	293	70	73	69
NM_030915	301.564	1.87326	0.186497	10.0445	9.71848e-24	3.06864e-22	LBH	535	432	484	109	144	139
NR_003367	165.273	2.3326	0.232325	10.0402	1.01423e-23	3.19388e-22	PVT1	305	244	295	48	54	64
NM_138962	204.76	-2.3271	0.23198	-10.0315	1.10869e-23	3.48199e-22	MSI2	69	78	60	370	374	289
NM_004421	1327.92	1.77435	0.177542	9.99394	1.62007e-23	5.06098e-22	DVL1	2388	1939	1974	486	534	804
NM_153711	89.1412	-3.19153	0.319711	-9.98254	1.81752e-23	5.66274e-22	FAM26E	21	15	18	176	146	165
NM_001206	290.636	1.90984	0.191406	9.97793	1.90405e-23	5.91667e-22	KLF9	552	417	442	122	143	105
NM_001211	889.826	-1.69047	0.169485	-9.97418	1.97727e-23	6.12798e-22	BUB1B	438	478	364	1397	1497	1219
NM_001452	117.237	2.76534	0.277309	9.97205	2.02025e-23	6.24469e-22	FOXF2	218	209	196	37	27	27
NM_030630	88.2669	3.31126	0.332092	9.97089	2.04395e-23	6.30137e-22	HID1	185	141	166	11	18	20
NM_014974	495.027	-1.54249	0.154807	-9.96397	2.19135e-23	6.7381e-22	DIP2C	271	257	244	717	751	765
NM_001432	648.83	11.8363	1.18806	9.96274	2.21855e-23	6.80393e-22	EREG	1416	1324	1219	1	0	0
NM_024576	321.787	-1.94573	0.195854	-9.93456	2.94479e-23	9.00768e-22	OGFRL1	144	134	127	571	550	425
NM_001657	326.268	11.807	1.19078	9.91537	3.56936e-23	1.08898e-21	AREG	748	573	680	0	0	0
NM_004822	143.815	-3.1719	0.32005	-9.91064	3.74232e-23	1.13879e-21	NTN1	23	27	37	189	233	364
NM_000864	74.7901	5.80017	0.585681	9.90329	4.02791e-23	1.22253e-21	HTR1D	182	145	125	2	1	5
NM_002514	71.2892	-5.56834	0.563142	-9.88798	4.69386e-23	1.42098e-21	NOV	3	4	2	120	164	139
NM_013238	159.147	2.77276	0.28057	9.88257	4.95469e-23	1.49609e-21	DNAJC15	368	220	272	58	37	28
NM_145296	179.345	2.41291	0.244256	9.87864	5.15299e-23	1.55198e-21	CADM4	329	322	270	48	49	75
NM_000204	575.29	-1.56088	0.158021	-9.87767	5.20293e-23	1.56301e-21	CFI	340	305	247	889	874	840
NM_021822	76.0995	3.56076	0.360892	9.86655	5.81278e-23	1.74176e-21	APOBEC3G	149	133	146	14	11	11
NM_182705	310.732	2.06398	0.209325	9.8602	6.19229e-23	1.85075e-21	FAM101B	600	454	487	156	113	94
NM_052844	1624.44	1.26001	0.128226	9.82646	8.66102e-23	2.58204e-21	WDR34	2795	1983	2277	956	917	1028
NM_030930	689.854	1.45431	0.148151	9.8164	9.57017e-23	2.84585e-21	UNC93B1	1291	880	949	384	364	370
NM_001697	1336.99	1.33315	0.135879	9.8113	1.00661e-22	2.98578e-21	ATP5O	2285	1763	1832	757	846	698
NM_020390	316.312	-11.7727	1.20037	-9.80757	1.04455e-22	3.0905e-21	EIF5A2	0	0	0	792	669	452
NM_020979	122.343	2.91446	0.297279	9.8038	1.08432e-22	3.20009e-21	SH2B2	283	165	221	19	31	37
NM_003567	74.9205	5.80408	0.592058	9.80322	1.09051e-22	3.21029e-21	BCAR3	178	127	148	0	1	7
NM_018940	66.8159	-5.18715	0.529314	-9.79977	1.12839e-22	3.31351e-21	PCDHB7	6	4	1	141	136	117
NM_015191	345.494	-1.64376	0.167851	-9.79302	1.20634e-22	3.52907e-21	SIK2	182	158	172	515	530	541
NM_001012761	1196.42	1.44787	0.147849	9.7929	1.2078e-22	3.52907e-21	RGMB	1972	1692	1693	744	636	563
NM_001135055	191.211	-2.29433	0.234418	-9.78733	1.27616e-22	3.71955e-21	TKT	87	57	56	370	322	270
NM_001134363	106.941	2.91072	0.297572	9.78154	1.35136e-22	3.92898e-21	RBM20	194	199	181	20	32	24
NM_000784	318.623	-1.7847	0.182506	-9.77883	1.38808e-22	4.02579e-21	CYP27A1	159	150	129	541	459	496
NM_052897	472.483	1.78751	0.182969	9.76943	1.52299e-22	4.40618e-21	MBD6	862	651	737	208	170	266
NM_004961	284.705	-11.6209	1.19311	-9.74	2.03551e-22	5.87446e-21	GABRE	0	0	0	641	569	514
NM_001110514	83.5661	3.19137	0.327744	9.73738	2.08878e-22	6.01344e-21	EBF4	185	128	151	17	16	17
NM_004326	442.67	-1.69519	0.174107	-9.73648	2.10719e-22	6.05159e-21	BCL9	246	221	173	643	648	760
NM_006011	81.5929	6.34645	0.651874	9.7357	2.12359e-22	6.08383e-21	ST8SIA2	174	134	185	2	3	1
NR_033932	95.5513	3.40184	0.349575	9.73135	2.21621e-22	6.33373e-21	RGMB-AS1	157	216	153	18	13	19
NM_015975	510.943	-2.05074	0.210824	-9.72729	2.30661e-22	6.57608e-21	TAF9B	253	166	194	956	946	588
NM_000885	788.939	2.16406	0.222494	9.72635	2.32799e-22	6.60669e-21	ITGA4	1488	1247	1217	351	346	173
NM_006084	283.606	-2.08169	0.214027	-9.72632	2.3286e-22	6.60669e-21	IRF9	150	84	102	412	420	561
NM_000110	219.105	-2.70845	0.278474	-9.72604	2.33511e-22	6.60921e-21	DPYD	41	56	78	468	378	303
NM_006368	1223.81	-1.37705	0.141689	-9.71879	2.50753e-22	7.08014e-21	CREB3	782	638	665	1671	1622	2067
NM_006762	69.4	4.18068	0.430557	9.70995	2.73484e-22	7.70345e-21	LAPTM5	148	138	116	3	8	11
NM_024627	337.027	1.83454	0.1892	9.69629	3.1266e-22	8.7859e-21	C22orf29	498	539	558	147	147	153
NM_001067	5200.83	-1.59509	0.164511	-9.69601	3.13534e-22	8.78941e-21	TOP2A	2779	2562	2550	8859	8785	5997
NM_005258	77.6745	3.829	0.396379	9.65995	4.46071e-22	1.24751e-20	GCHFR	173	153	119	8	6	17
NM_015679	560.743	1.48049	0.153329	9.65564	4.65258e-22	1.29808e-20	TRUB2	1043	755	747	284	301	312
NM_182540	128.004	-2.60272	0.26965	-9.65222	4.81048e-22	1.33895e-20	DDX26B	35	42	33	233	238	194
NM_014849	233.927	-2.11457	0.219155	-9.64873	4.97663e-22	1.38193e-20	SV2A	96	94	78	341	342	470
NM_014810	384.764	-2.16341	0.224246	-9.64749	5.03723e-22	1.39546e-20	CEP350	136	156	134	700	744	458
NM_017905	1569.84	1.20466	0.124877	9.64679	5.07192e-22	1.40176e-20	TMCO3	2532	2076	2103	1022	920	936
NM_020315	515.214	1.53575	0.159353	9.63739	5.55817e-22	1.53254e-20	PDXP	948	718	692	284	239	278
NM_004869	559.808	1.60604	0.167059	9.61356	7.00813e-22	1.92781e-20	VPS4B	986	790	809	314	294	230
NM_006460	1421.16	-1.96019	0.204132	-9.60254	7.79995e-22	2.14061e-20	HEXIM1	639	557	580	1812	1812	3246
NM_001035254	103.76	2.73844	0.285319	9.59783	8.16487e-22	2.23554e-20	FAM102A	222	175	158	27	25	30
NM_006082	18954.1	-1.32662	0.138361	-9.58815	8.96791e-22	2.4497e-20	TUBA1B	13125	9772	10339	30848	28010	23176
NM_003380	62662.3	-1.22892	0.128191	-9.5866	9.10333e-22	2.47774e-20	VIM	45742	34428	35116	94176	93987	77792
NM_002275	326.865	-2.56799	0.267876	-9.5865	9.11275e-22	2.47774e-20	KRT15	135	78	80	420	442	839
NM_018986	79.3145	3.5858	0.374152	9.58381	9.35338e-22	2.53729e-20	SH3TC1	179	146	125	14	6	17
NM_004710	1151.1	1.23573	0.129122	9.57026	1.06633e-21	2.88598e-20	SYNGR2	1947	1503	1516	691	716	672
NR_131907	1438.95	2.11678	0.222129	9.52948	1.58075e-21	4.2684e-20	ABALON	2640	2176	2344	371	451	817
NM_002972	1877.77	1.16342	0.122091	9.52911	1.58637e-21	4.27374e-20	SBF1	2971	2393	2592	1109	1140	1265
NM_005242	299.107	9.82213	1.03492	9.49073	2.29411e-21	6.16627e-20	F2RL1	683	571	576	0	2	0
NM_012098	142.956	8.16869	0.86277	9.46798	2.85304e-21	7.65109e-20	ANGPTL2	328	293	251	0	2	1
NM_004148	417.61	1.54915	0.163745	9.46074	3.05773e-21	8.18134e-20	NINJ1	723	578	608	207	195	243
NM_006187	357.147	-1.73949	0.184125	-9.44734	3.47559e-21	9.27825e-20	OAS3	174	140	189	516	611	538
NM_004390	87.0542	-3.00037	0.317637	-9.44592	3.52288e-21	9.38317e-20	CTSH	20	22	17	144	153	172
NR_038889	182.467	2.1187	0.224463	9.439	3.7637e-21	1.00019e-19	LOC401320	390	263	264	75	70	62
NM_194250	79.5185	-3.52845	0.374808	-9.414	4.77596e-21	1.26633e-19	ZNF804A	15	7	17	160	166	117
NM_001398	1035.9	1.48793	0.158327	9.39782	5.57071e-21	1.47373e-19	ECH1	1839	1363	1494	532	456	664
NM_016249	215.694	11.2094	1.1939	9.38891	6.06228e-21	1.60017e-19	MAGEC2	462	420	434	0	0	0
NM_018439	258.744	2.10619	0.22458	9.37834	6.70227e-21	1.76513e-19	IMPACT	451	392	439	112	115	68
NM_003128	1118.46	1.43756	0.153317	9.37638	6.8278e-21	1.79417e-19	SPTBN1	2034	1464	1535	674	640	512
NM_001448	942.088	-1.40491	0.149871	-9.37419	6.97086e-21	1.82767e-19	GPC4	573	502	504	1472	1476	1192
NM_001853	89.1849	-5.45989	0.582468	-9.37372	7.00208e-21	1.83177e-19	COL9A3	2	4	6	100	112	319
NR_015382	59.7666	4.99649	0.533946	9.35767	8.15166e-21	2.12776e-19	CD27-AS1	142	97	118	6	3	2
NM_001012968	266.853	-1.97967	0.211596	-9.35587	8.29114e-21	2.15937e-19	SPIN4	98	116	113	470	443	375
NM_003028	1656.25	1.71387	0.183457	9.3421	9.44427e-21	2.45426e-19	SHB	3040	2492	2261	634	664	1052
NM_016141	654.693	-1.50334	0.161116	-9.33076	1.05114e-20	2.72553e-19	DYNC1LI1	387	307	352	1053	1044	833
NM_018086	156.769	-2.88101	0.308817	-9.32916	1.06709e-20	2.7608e-19	FIGN	24	57	31	302	270	263
NM_006733	234.715	-2.20269	0.236527	-9.31264	1.24692e-20	3.21898e-19	CENPI	94	62	101	455	402	310
NM_007055	1007.52	1.31201	0.140974	9.30678	1.3177e-20	3.39422e-19	POLR3A	1608	1442	1341	635	576	541
NM_004435	453.572	1.62607	0.174827	9.301	1.39125e-20	3.57585e-19	ENDOG	872	583	660	247	188	238
NM_003966	73.5945	-3.24037	0.348809	-9.28982	1.54548e-20	3.96359e-19	SEMA5A	14	13	16	138	137	128
NM_014463	555.867	-1.39299	0.150061	-9.2828	1.65075e-20	4.22433e-19	LSM3	359	272	310	798	764	879
NR_026551	141.206	2.21126	0.238853	9.25784	2.08607e-20	5.32673e-19	CA5BP1	266	208	238	45	55	52
NM_001031689	663.173	-1.3895	0.150201	-9.25096	2.22489e-20	5.6689e-19	PLAA	434	332	359	995	1039	873
NM_001204911	143.534	-2.34568	0.253713	-9.2454	2.34352e-20	5.95823e-19	USB1	48	42	54	281	228	217
NM_014901	394.075	1.65099	0.178647	9.24161	2.42806e-20	6.15982e-19	RNF44	609	563	648	183	174	220
NM_001823	4911.55	1.15513	0.125027	9.23908	2.48631e-20	6.294e-19	CKB	8443	5999	6447	2916	2906	3408
NM_002333	75.6777	3.20209	0.346795	9.23337	2.6226e-20	6.61982e-19	LRP3	165	119	136	11	16	18
NM_006407	2053.44	-1.32695	0.143714	-9.23321	2.62629e-20	6.61982e-19	ARL6IP5	1373	1092	1126	3231	3161	2496
NM_033393	82.404	-2.97714	0.32254	-9.23029	2.69895e-20	6.78841e-19	FHDC1	22	16	19	141	164	138
NM_001134848	134.434	3.00784	0.326065	9.22465	2.84477e-20	7.13989e-19	CCDC152	315	221	203	21	50	19
NM_003011	310.297	1.62246	0.175907	9.22344	2.87723e-20	7.20596e-19	SET	555	461	421	158	150	153
NM_183416	317.082	-1.87888	0.203898	-9.21479	3.11882e-20	7.79439e-19	KIF1B	169	130	118	566	542	401
NM_006963	139.913	-2.77538	0.301315	-9.2109	3.23389e-20	8.06482e-19	ZNF22	35	21	53	257	273	209
NM_000055	390.48	-1.98393	0.215397	-9.21059	3.24328e-20	8.07109e-19	BCHE	217	114	158	695	702	490
NM_007085	1831.62	-1.2048	0.130891	-9.20462	3.42884e-20	8.51483e-19	FSTL1	1237	1038	1116	2756	2641	2339
NM_006437	1234.71	-1.51912	0.165096	-9.20146	3.53108e-20	8.75022e-19	PARP4	678	623	647	2016	2053	1470
NM_005318	540.475	-2.02175	0.220017	-9.18906	3.96299e-20	9.79984e-19	H1F0	235	203	215	680	716	1239
NM_007051	183.611	10.9773	1.19513	9.18504	4.11365e-20	1.0151e-18	FAF1	411	357	355	0	0	0
NM_016429	65.4788	3.7778	0.411512	9.18029	4.29926e-20	1.05868e-18	COPZ2	146	113	116	10	4	13
NM_018697	301.666	-1.63918	0.178597	-9.17808	4.38857e-20	1.07841e-18	LANCL2	157	134	157	457	438	489
NM_016403	364.839	-1.73249	0.189666	-9.13444	6.57475e-20	1.61226e-18	CWC15	205	149	165	571	657	470
NM_005044	229.456	2.05799	0.225343	9.1327	6.68142e-20	1.635e-18	PRKX	388	352	388	76	117	76
NR_045406	1370.09	-1.71301	0.187618	-9.13034	6.82861e-20	1.66754e-18	HIF1A-AS2	750	567	649	2431	2419	1500
NM_006343	77.9752	3.14692	0.344703	9.12938	6.88914e-20	1.67884e-18	MERTK	166	136	128	14	12	22
NM_016206	181.045	2.5883	0.284067	9.11159	8.11802e-20	1.97421e-18	VGLL3	289	334	316	56	70	30
NM_024870	173.15	10.8922	1.19652	9.10328	8.76438e-20	2.12699e-18	PREX2	363	342	350	0	0	0
NM_014616	922.523	-1.67793	0.184463	-9.0963	9.34582e-20	2.26342e-18	ATP11B	475	457	408	1543	1643	1066
NM_001037	62.5634	5.36543	0.59005	9.09319	9.61785e-20	2.32451e-18	SCN1B	134	102	138	0	1	8
NM_006332	216.885	2.07143	0.227846	9.09139	9.77771e-20	2.35829e-18	IFI30	477	284	326	89	66	98
NM_002496	2015.9	1.27459	0.140471	9.07369	1.15056e-19	2.76936e-18	NDUFS8	3636	2385	2788	1130	1103	1343
NM_012435	131.032	2.44894	0.270053	9.06839	1.20789e-19	2.90139e-18	SHC2	257	188	235	48	28	47
NM_007210	315.386	10.7955	1.19058	9.06739	1.21898e-19	2.92208e-18	GALNT6	731	610	591	0	0	1
NR_121620	72.6745	6.44186	0.711196	9.05779	1.33121e-19	3.18461e-18	LINC01605	144	158	134	4	1	0
NM_001201380	92.9847	2.77005	0.306435	9.03959	1.57259e-19	3.75441e-18	CNTNAP3B	175	158	162	19	31	22
NM_014705	478.424	-1.52079	0.168426	-9.02944	1.72558e-19	4.1113e-18	DOCK4	258	237	259	715	793	640
NM_152754	133.873	2.28433	0.253036	9.02767	1.7536e-19	4.16848e-18	SEMA3D	233	215	229	47	53	38
NM_017409	182.539	-2.10333	0.232992	-9.02748	1.75668e-19	4.16848e-18	HOXC10	87	68	57	279	353	265
NR_132742	85.5703	7.00748	0.777404	9.01396	1.98752e-19	4.69728e-18	MIR34AHG	208	122	194	1	3	0
NM_014510	135.438	-3.39359	0.376482	-9.01396	1.98753e-19	4.69728e-18	PCLO	9	27	34	302	271	174
NR_103560	172.177	1.97056	0.218678	9.01123	2.03753e-19	4.8058e-18	GSN-AS1	298	282	257	71	71	70
NM_024537	909.505	1.20291	0.133584	9.00493	2.15808e-19	5.07992e-18	CARS2	1504	1167	1223	524	550	596
NM_001080434	78.5272	3.75217	0.416714	9.00419	2.1727e-19	5.10412e-18	LMTK3	193	113	147	7	5	21
NM_002509	68.7306	6.36385	0.707886	8.98994	2.47369e-19	5.79958e-18	NKX2-2	167	124	127	0	3	2
NM_000158	1558.93	-1.19379	0.132889	-8.9834	2.6252e-19	6.14256e-18	GBE1	1041	912	945	2340	2233	1996
NM_017550	618.138	1.35454	0.151081	8.96563	3.08516e-19	7.20443e-18	MIER2	1065	876	787	373	334	346
NM_017723	1071.25	1.48785	0.165966	8.96478	3.10906e-19	7.24584e-18	TOR4A	1878	1535	1434	491	502	716
NM_004998	1191.23	1.13778	0.127024	8.95718	3.33094e-19	7.74757e-18	MYO1E	1848	1562	1603	752	778	725
NM_025015	168.067	2.46927	0.275963	8.94783	3.62532e-19	8.41561e-18	HSPA12A	328	259	286	60	28	68
NM_022479	152.054	-10.7161	1.19786	-8.94604	3.68466e-19	8.5365e-18	WBSCR17	0	0	0	286	301	335
NM_015957	246.425	1.67612	0.187408	8.94372	3.76295e-19	8.7007e-18	APIP	451	357	345	121	115	120
NR_046235	361.266	-1.87013	0.209195	-8.93968	3.90293e-19	9.00665e-18	RNA45S5	199	155	124	545	463	714
NM_178229	960.362	-1.26031	0.141254	-8.92226	4.56888e-19	1.05228e-17	IQGAP3	653	478	605	1300	1336	1472
NM_002395	282.498	10.6369	1.19246	8.92018	4.6553e-19	1.07008e-17	ME1	703	543	492	0	0	1
NM_018206	1667.45	-1.54187	0.172907	-8.91733	4.77681e-19	1.09587e-17	VPS35	974	835	801	2799	2834	1876
NM_016329	178.733	-2.00612	0.225068	-8.9134	4.94908e-19	1.13317e-17	SFMBT1	72	73	72	312	249	306
NM_024306	281.725	10.6334	1.19312	8.91228	4.99933e-19	1.14245e-17	FA2H	739	476	527	1	0	0
NM_001142641	319.206	1.62456	0.182551	8.89921	5.62472e-19	1.28287e-17	FBRSL1	601	436	448	171	135	168
NM_015206	59.2881	-4.42853	0.498165	-8.88969	6.12783e-19	1.39491e-17	KIAA1024	3	2	11	106	130	107
NR_038285	476.282	5.56543	0.626188	8.88779	6.23354e-19	1.41623e-17	MFI2-AS1	1150	843	879	14	7	39
NM_024769	103.665	-7.72022	0.869227	-8.88171	6.58428e-19	1.49303e-17	CLMP	1	0	2	213	217	195
NM_014331	2075.88	-1.32049	0.148752	-8.87717	6.85833e-19	1.55218e-17	SLC7A11	1307	1204	1114	3192	3272	2509
NM_002199	184.137	1.91254	0.215495	8.87508	6.98807e-19	1.5785e-17	IRF2	318	299	271	81	82	71
NM_133478	99.8991	2.73674	0.308611	8.86792	7.45227e-19	1.68012e-17	SLC4A5	243	138	159	30	29	20
NM_005069	54.0452	5.31938	0.600464	8.85878	8.08915e-19	1.82021e-17	SIM2	119	94	110	2	4	2
NM_001426	174.682	2.39965	0.271187	8.84871	8.85366e-19	1.98608e-17	EN1	352	282	268	32	60	77
NM_025204	649.814	1.57939	0.17849	8.84863	8.86007e-19	1.98608e-17	TRABD	1116	927	940	283	281	425
NM_005250	53.8445	5.14251	0.581227	8.84769	8.93463e-19	1.99898e-17	FOXL1	144	88	93	2	3	4
NM_052947	958.373	-1.29441	0.146342	-8.84514	9.14162e-19	2.0414e-17	ALPK2	555	575	557	1342	1436	1346
NM_018383	474.961	-1.4538	0.164412	-8.8424	9.36827e-19	2.08804e-17	WDR33	275	244	257	626	686	798
NM_004170	141.04	-10.6075	1.20011	-8.83873	9.68111e-19	2.15368e-17	SLC1A1	0	0	0	304	300	250
NM_001030059	140.809	-10.6052	1.19991	-8.83829	9.71968e-19	2.15817e-17	PLPP4	0	0	0	319	261	273
NM_002446	340.71	1.66003	0.187922	8.83361	1.01355e-18	2.24625e-17	MAP3K10	627	488	476	141	153	203
NM_153695	247.799	-1.71415	0.194423	-8.81662	1.17963e-18	2.60941e-17	ZNF367	130	119	105	410	389	351
NM_002220	195.261	2.10993	0.239447	8.81165	1.23313e-18	2.72263e-17	ITPKA	393	298	285	67	56	100
NM_001262	138.015	10.5659	1.19941	8.80925	1.25988e-18	2.77647e-17	CDKN2C	329	273	245	0	0	0
NM_001164579	280.994	1.84623	0.209862	8.79735	1.4009e-18	3.08147e-17	C16orf52	512	418	418	139	141	90
NR_051984	827.166	-1.48549	0.168866	-8.79688	1.40668e-18	3.08838e-17	PRC1-AS1	562	403	378	1348	1324	1018
NM_000051	559.434	-1.43607	0.163403	-8.78857	1.5148e-18	3.31955e-17	ATM	331	282	310	842	915	716
NM_006634	135.333	10.5375	1.19923	8.78691	1.5373e-18	3.36259e-17	VAMP5	318	264	248	0	0	0
NM_018710	297.295	1.62039	0.184513	8.78196	1.60646e-18	3.50733e-17	TMEM55A	554	410	417	157	156	129
NM_015229	1587.78	1.31283	0.149559	8.77802	1.66379e-18	3.62576e-17	CLUH	2502	2211	2206	819	831	1115
NM_080671	76.6398	-6.85737	0.781684	-8.77256	1.74651e-18	3.79899e-17	KCNE4	0	0	4	125	148	188
NM_007235	1753.54	1.40627	0.160584	8.75726	2.00051e-18	4.34343e-17	XPOT	2769	2579	2422	1037	1100	770
NM_000676	582.633	-1.32007	0.151038	-8.73994	2.33236e-18	5.05459e-17	ADORA2B	419	289	319	857	862	802
NM_015634	559.137	-1.40219	0.16054	-8.73425	2.45287e-18	5.30597e-17	KIAA1279	337	299	302	841	896	719
NM_032961	267.514	1.62358	0.18594	8.73173	2.50808e-18	5.41542e-17	PCDH10	474	383	382	139	140	118
NM_007192	1332.24	-1.22126	0.140213	-8.71003	3.038e-18	6.54758e-17	SUPT16H	959	715	784	1982	2005	1659
NM_198321	1319.76	-1.14691	0.131704	-8.70828	3.08515e-18	6.63702e-17	GALNT10	932	831	749	1828	1910	1770
NM_004800	1587.47	-1.32837	0.15257	-8.70664	3.13003e-18	6.72126e-17	TM9SF2	1047	823	903	2552	2440	1880
NM_002338	319.61	1.58797	0.182584	8.69723	3.40097e-18	7.28975e-17	LSAMP	509	459	495	162	179	142
NM_001567	2211.35	1.18136	0.135843	8.69654	3.42161e-18	7.32063e-17	INPPL1	3629	2742	3056	1220	1302	1583
NM_015533	444.163	1.35991	0.156386	8.69588	3.44159e-18	7.34999e-17	TKFC	771	585	609	255	235	265
NR_015453	407.897	1.45286	0.167105	8.69426	3.49113e-18	7.44224e-17	NOP14-AS1	731	531	577	196	219	247
NM_004753	693.641	1.32718	0.152958	8.67675	4.07233e-18	8.66551e-17	DHRS3	1274	861	928	368	390	441
NM_004528	427.814	-1.56894	0.180922	-8.67192	4.24898e-18	9.02504e-17	MGST3	301	180	188	587	667	687
NM_014458	204.23	-1.82128	0.210067	-8.66997	4.32246e-18	9.16454e-17	KLHL20	87	87	100	333	310	321
NM_022160	123.849	-10.4199	1.20189	-8.66967	4.33388e-18	9.17221e-17	DMRTA1	0	0	0	253	274	223
NM_022842	122.89	10.398	1.20041	8.66211	4.63102e-18	9.78344e-17	CDCP1	277	237	238	0	0	0
NM_001731	850.84	1.29066	0.149221	8.64929	5.18201e-18	1.09277e-16	BTG1	1398	1128	1177	498	562	435
NM_001271872	97.1907	-2.76974	0.320235	-8.64909	5.19125e-18	1.09277e-16	SRGAP2C	35	17	25	135	165	215
NM_032772	329.78	-2.0086	0.232647	-8.6337	5.93967e-18	1.24807e-16	ZNF503	167	110	128	396	478	731
NM_001089	524.347	1.31055	0.151822	8.63214	6.02121e-18	1.26295e-16	ABCA3	853	753	681	296	307	310
NM_018419	163.236	-8.9609	1.0407	-8.61044	7.2783e-18	1.5239e-16	SOX18	0	2	0	319	342	326
NM_015419	119.163	10.3527	1.20289	8.60653	7.53054e-18	1.57391e-16	MXRA5	241	251	232	0	0	0
NR_027701	97.2171	-3.02183	0.351217	-8.60388	7.70671e-18	1.60787e-16	LINC00346	32	23	11	151	143	232
NM_001100910	173.266	-2.00715	0.233364	-8.60092	7.90785e-18	1.64691e-16	FAM72B	88	52	73	240	287	315
NM_007269	461.213	-1.74237	0.202814	-8.59099	8.62229e-18	1.79252e-16	STXBP3	249	201	201	814	814	520
NM_012469	1299.17	-1.2403	0.14438	-8.5905	8.65943e-18	1.79706e-16	PRPF6	923	703	748	1686	1688	2164
NM_004048	3991.64	1.04058	0.121191	8.58623	8.98689e-18	1.86173e-16	B2M	6692	4724	5138	2743	2628	2540
NM_000046	253.213	-1.90689	0.222318	-8.57729	9.71321e-18	2.00865e-16	ARSB	121	86	120	404	483	323
NM_017581	57.3267	3.75072	0.437379	8.57543	9.87133e-18	2.03776e-16	CHRNA9	131	106	91	8	12	4
NM_020348	115.739	10.3112	1.20266	8.57363	1.00277e-17	2.06641e-16	CNNM1	243	212	251	0	0	0
NM_001812	213.274	-2.19701	0.256842	-8.55394	1.18954e-17	2.447e-16	CENPC	93	62	80	430	389	240
NM_031217	361.131	-2.05274	0.240234	-8.54475	1.28817e-17	2.64525e-16	KIF18A	148	132	148	687	697	375
NM_012158	403.126	-1.68359	0.197099	-8.54182	1.32121e-17	2.70836e-16	FBXL3	196	212	174	674	683	503
NM_014109	973.001	-1.64502	0.192652	-8.53881	1.35612e-17	2.77508e-16	ATAD2	521	481	438	1729	1670	1060
NM_006943	658.821	1.61389	0.189215	8.5294	1.4711e-17	3.00515e-16	SOX12	1143	880	1023	301	253	431
NM_004252	497.127	-1.32573	0.155472	-8.52712	1.50041e-17	3.05969e-16	SLC9A3R1	321	245	303	737	721	695
NR_003670	66.8493	3.31536	0.389186	8.5187	1.61356e-17	3.28472e-16	KGFLP2	173	99	106	17	11	9
NM_001012716	686.583	-1.32665	0.15588	-8.51073	1.72842e-17	3.51246e-16	TYMSOS	427	349	421	949	899	1129
NM_014726	76.8905	2.78556	0.327307	8.51053	1.73145e-17	3.51254e-16	TBKBP1	159	131	122	18	24	17
NM_015347	111.024	10.2508	1.20504	8.50662	1.79085e-17	3.62678e-16	RIMBP2	219	205	251	0	0	0
NM_178820	64.0727	3.68812	0.433596	8.50589	1.80203e-17	3.64314e-16	FBXO27	151	103	113	13	2	13
NM_152434	98.6296	-2.49867	0.294052	-8.49739	1.93908e-17	3.91347e-16	CWF19L2	26	30	34	182	173	152
NM_001206602	88.7325	-2.80521	0.330619	-8.4847	2.16276e-17	4.35742e-16	CHN1	23	14	31	159	175	136
NM_001142730	146.771	1.96907	0.232473	8.47011	2.45164e-17	4.93098e-16	KCTD1	262	231	222	61	53	67
NM_014405	166.181	-1.85263	0.218819	-8.46651	2.52854e-17	5.07696e-16	CACNG4	92	65	65	269	259	261
NM_207370	300.872	1.86617	0.220504	8.46318	2.60186e-17	5.21527e-16	GPR153	492	448	499	175	104	113
NM_018186	150.926	-2.35185	0.278261	-8.45196	2.86445e-17	5.73183e-16	C1orf112	53	48	50	309	280	174
NM_004724	278.787	-1.73894	0.206006	-8.44122	3.1403e-17	6.27313e-16	ZW10	126	122	143	480	455	363
NM_016240	287.284	-1.63145	0.193373	-8.43681	3.26112e-17	6.50342e-16	SCARA3	175	116	141	406	400	512
NM_001253845	107.584	10.2083	1.21	8.43659	3.26738e-17	6.50486e-16	ADM2	318	184	169	0	0	0
NM_206920	106.892	3.14659	0.373134	8.43287	3.37291e-17	6.70359e-16	MAMDC4	249	159	186	9	17	40
NM_006841	82.2846	-7.38543	0.876073	-8.43015	3.45223e-17	6.84965e-16	SLC38A3	1	0	2	159	156	181
NM_173611	723.616	-1.32553	0.157643	-8.40842	4.15553e-17	8.23118e-16	FAM98B	474	430	359	1114	1084	934
NM_018984	507.045	1.35333	0.160973	8.4072	4.19911e-17	8.30349e-16	SSH1	906	651	688	303	305	256
NM_032947	676.498	1.23652	0.147091	8.40648	4.22513e-17	8.34091e-16	SMIM3	1168	896	858	374	424	424
NM_006068	77.102	-2.88916	0.343697	-8.40614	4.23741e-17	8.35112e-16	TLR6	29	14	14	134	154	124
NM_002254	567.804	1.36844	0.162846	8.40328	4.34171e-17	8.54234e-16	KIF3C	841	843	806	308	291	362
NM_133374	183.956	-2.00095	0.238233	-8.39914	4.49764e-17	8.83434e-16	ZNF618	62	88	72	282	310	299
NM_005001	435.818	1.59472	0.189893	8.39802	4.5407e-17	8.90402e-16	NDUFA7	801	638	574	196	184	278
NM_003920	575.251	-1.23476	0.147064	-8.39611	4.61512e-17	9.03487e-16	TIMELESS	410	309	335	776	793	879
NM_017669	232.635	-1.93878	0.23098	-8.39373	4.70962e-17	9.18924e-16	ERCC6L	86	113	92	421	382	313
NM_005915	725.178	-1.29806	0.154665	-8.39275	4.74887e-17	9.25046e-16	MCM6	445	409	425	1127	1077	917
NM_004273	2228.72	1.09278	0.130273	8.38834	4.93056e-17	9.58846e-16	CHST3	3292	3008	2962	1361	1343	1610
NR_038848	99.8582	10.0991	1.20415	8.38693	4.99015e-17	9.68831e-16	LINC01021	234	180	199	0	0	0
NR_037665	242.019	1.66939	0.199319	8.37542	5.50258e-17	1.06656e-15	LOC100506548	480	299	360	122	115	114
NM_021109	20174	1.01739	0.122031	8.33709	7.61441e-17	1.47346e-15	TMSB4X	33909	24082	25261	13081	12569	14800
NM_005626	1006.98	-1.10798	0.132982	-8.33177	7.96454e-17	1.53868e-15	SRSF4	731	634	589	1318	1422	1429
NR_038170	76.856	3.08349	0.3702	8.32925	8.13587e-17	1.56919e-15	FUT8	124	153	138	21	19	9
NM_016231	422.704	1.41783	0.170255	8.32766	8.24554e-17	1.58774e-15	NLK	706	595	583	255	244	198
NM_018043	95.7954	10.0387	1.20594	8.32438	8.47694e-17	1.62963e-15	ANO1	210	169	207	0	0	0
NM_021640	594.196	1.58926	0.19134	8.30595	9.90228e-17	1.90053e-15	C12orf10	1050	795	894	230	275	395
NM_015141	326.662	-1.75779	0.211855	-8.29712	1.06666e-16	2.04388e-15	GPD1L	162	156	137	571	571	383
NM_001308147	62.1902	3.07525	0.370837	8.29275	1.10664e-16	2.11704e-15	PLEKHG3	128	99	114	14	10	16
NM_001730	91.6761	2.43074	0.293741	8.2751	1.28344e-16	2.45126e-15	KLF5	193	128	156	31	25	31
NM_018132	151.349	-2.03377	0.246212	-8.26023	1.45395e-16	2.77242e-15	CENPQ	59	55	67	272	258	206
NM_005385	913.442	-1.23129	0.149229	-8.25099	1.57086e-16	2.99049e-15	NKTR	610	529	530	1272	1460	1147
NM_024817	77.2264	3.00105	0.363916	8.24653	1.63054e-16	3.09908e-15	THSD4	125	147	143	14	12	26
NM_001415	2185.59	1.16392	0.141155	8.24568	1.64225e-16	3.1163e-15	EIF2S3	3521	2752	2999	1488	1443	1152
NM_001999	167.82	-1.87388	0.227715	-8.22905	1.88698e-16	3.57491e-15	FBN2	71	70	78	272	287	239
NM_001677	1366.65	-1.37569	0.167222	-8.22675	1.92362e-16	3.63847e-15	ATP1B1	858	747	721	2222	2204	1543
NM_053002	114.659	2.24342	0.272744	8.22536	1.94609e-16	3.67505e-15	MED12L	188	193	194	36	49	36
NM_007084	487.287	-1.23901	0.15085	-8.21351	2.14823e-16	4.05026e-15	SOX21	315	279	292	689	679	706
NM_000788	710.163	-1.5514	0.188998	-8.20856	2.23855e-16	4.21378e-15	DCK	380	365	356	1182	1224	797
NM_006255	65.5919	-3.9355	0.479476	-8.20792	2.25059e-16	4.22968e-15	PRKCH	1	8	15	132	139	101
NM_002487	87.5312	9.90971	1.20911	8.19584	2.48853e-16	4.66937e-15	NDN	217	139	184	0	0	0
NR_038291	835.139	1.45153	0.177204	8.19128	2.58472e-16	4.84213e-15	LINC00707	1419	1096	1237	492	522	339
NM_016361	357.864	-1.4111	0.172351	-8.18735	2.67034e-16	4.99456e-15	ACP6	228	178	194	538	462	577
NM_015221	814.626	1.18021	0.144182	8.18559	2.70976e-16	5.06022e-15	DNMBP	1301	1088	1074	441	541	530
NM_001546	237.878	-1.92462	0.235306	-8.17923	2.85656e-16	5.31745e-15	ID4	106	118	78	434	402	303
NR_044995	308.597	2.36622	0.289456	8.1747	2.96606e-16	5.51255e-15	GAS6-AS1	585	458	541	68	65	172
NM_176782	86.3889	9.89015	1.21077	8.16846	3.12339e-16	5.79579e-15	FAM151A	214	180	137	0	0	0
NM_002166	1258.16	-1.06815	0.130784	-8.16725	3.15508e-16	5.84536e-15	ID2	951	772	769	1778	1784	1598
NM_014262	425.067	-1.92246	0.235497	-8.16342	3.25657e-16	6.02388e-15	P3H3	195	156	192	522	541	981
NM_147161	83.4767	9.83987	1.20826	8.14383	3.82982e-16	7.07311e-15	ACOT11	184	165	161	0	0	0
NM_005526	809.259	1.13675	0.13976	8.13356	4.16867e-16	7.68685e-15	HSF1	1376	973	1078	494	496	544
NM_001080477	1730.83	-1.03415	0.127362	-8.11978	4.67025e-16	8.59373e-15	TENM3	1305	1093	1081	2387	2483	2174
NM_001404	4898.35	1.1728	0.144439	8.11965	4.67512e-16	8.59373e-15	EEF1G	7988	6246	6596	2721	2696	3717
NM_003885	145.342	1.88151	0.231801	8.11691	4.78194e-16	8.77635e-15	CDK5R1	261	222	217	69	55	64
NM_006440	193.681	1.8743	0.230928	8.11641	4.80178e-16	8.79901e-15	TXNRD2	383	279	276	64	81	107
NM_175852	1454.59	-1.0042	0.123957	-8.10122	5.44121e-16	9.95522e-15	TXLNA	1135	910	924	1981	1847	2056
NM_016172	540.287	1.41111	0.174338	8.0941	5.76899e-16	1.05385e-14	UBAC1	931	709	772	280	247	369
NM_001945	115.625	2.0676	0.255655	8.08746	6.09195e-16	1.11112e-14	HBEGF	230	162	183	48	44	43
NM_006848	2350.91	1.45071	0.179478	8.08294	6.32246e-16	1.15137e-14	CCDC85B	4399	2951	3279	1113	1024	1687
NM_030662	2464.02	1.013	0.125483	8.07279	6.87106e-16	1.24934e-14	MAP2K2	4006	2863	3272	1648	1528	1774
NM_002358	644.801	-1.50176	0.186169	-8.06665	7.22519e-16	1.3117e-14	MAD2L1	456	269	318	1077	1033	775
NM_032271	1254.29	1.15783	0.143558	8.06525	7.30875e-16	1.32482e-14	TRAF7	2060	1617	1642	706	728	921
NM_002076	4845.76	1.24879	0.154883	8.06282	7.4552e-16	1.34929e-14	GNS	7605	6704	6543	3146	3260	2279
NM_002473	18356.2	1.10753	0.137382	8.06166	7.52652e-16	1.3601e-14	MYH9	27495	24171	24939	10293	10995	14017
NM_030895	169.463	1.86673	0.231615	8.05964	7.65177e-16	1.38061e-14	ZNF696	294	280	238	81	59	81
NM_001254	510.829	-1.37762	0.170949	-8.05865	7.71433e-16	1.38976e-14	CDC6	331	257	283	837	772	624
NM_019119	113.671	-2.33699	0.29021	-8.05274	8.0962e-16	1.45632e-14	PCDHB9	42	34	39	234	197	143
NM_014297	444.149	1.69659	0.211001	8.04064	8.93672e-16	1.60506e-14	ETHE1	771	636	672	183	159	294
NM_002010	112.916	8.41414	1.04757	8.03208	9.58352e-16	1.7186e-14	FGF9	266	213	212	2	0	0
NM_033446	160.069	1.92521	0.239944	8.02358	1.02709e-15	1.83905e-14	MVB12B	303	220	256	83	66	53
NM_152219	76.2349	9.70936	1.21027	8.02249	1.03619e-15	1.85253e-14	GJD3	173	140	154	0	0	0
NM_004540	75.9108	9.70323	1.21125	8.01093	1.13847e-15	2.02921e-14	NCAM2	170	132	163	0	0	0
NM_024620	76.0551	9.70507	1.21186	8.00842	1.16192e-15	2.06786e-14	ZNF329	155	144	164	0	0	0
NR_103451	212.171	1.73712	0.217012	8.00471	1.19753e-15	2.12801e-14	LOC101448202	361	334	302	86	87	124
NM_030755	844.363	-1.3682	0.170966	-8.00272	1.21697e-15	2.15929e-14	TMX1	511	427	503	1335	1368	980
NM_005434	141.578	9.63736	1.20505	7.99748	1.26991e-15	2.24983e-14	MALL	243	311	298	0	0	1
NM_024337	216.26	-2.16293	0.270634	-7.99206	1.32698e-15	2.34622e-14	IRX1	88	91	62	269	299	506
NM_004283	45.4026	5.48924	0.686847	7.99194	1.32831e-15	2.34622e-14	RAB3D	109	67	98	1	2	3
NM_004521	2491.36	-1.30974	0.163963	-7.98801	1.3713e-15	2.41851e-14	KIF5B	1586	1405	1386	4081	3903	2757
NM_014568	73.7874	-9.67285	1.21142	-7.98472	1.40839e-15	2.4802e-14	GALNT5	0	0	0	155	150	142
NM_080820	543.104	1.2144	0.152458	7.96551	1.64542e-15	2.89327e-14	DTD1	908	677	748	308	316	368
NM_021141	4029.52	-1.23025	0.154452	-7.96525	1.64888e-15	2.89503e-14	XRCC5	2813	2260	2314	6354	6250	4493
NM_020437	67.5308	2.87933	0.361608	7.96257	1.68507e-15	2.95415e-14	ASPHD2	125	103	135	11	17	21
NM_022045	106.062	-2.15025	0.270169	-7.9589	1.73572e-15	3.03841e-14	MTBP	41	40	38	193	171	160
NM_012433	2111.11	-1.20822	0.151818	-7.95834	1.74367e-15	3.04778e-14	SF3B1	1354	1252	1283	3184	3281	2453
NM_022153	72.732	9.64232	1.21192	7.95624	1.7735e-15	3.09533e-14	C10orf54	180	130	138	0	0	0
NM_001183	2217.2	-1.0876	0.136715	-7.95525	1.78766e-15	3.1154e-14	ATP6AP1	1573	1387	1377	2749	2864	3533
NM_024857	182.985	-2.03496	0.255836	-7.95416	1.80353e-15	3.1384e-14	ATAD5	88	57	76	329	349	212
NM_016262	177.029	1.73374	0.218077	7.95016	1.86264e-15	3.23647e-14	TUBE1	304	228	302	81	84	83
NM_033309	524.953	-1.44779	0.182117	-7.94981	1.86803e-15	3.24105e-14	B3GNT9	348	251	268	690	670	972
NM_004282	478.068	-1.26653	0.159339	-7.94866	1.88533e-15	3.26624e-14	BAG2	345	245	274	685	730	631
NM_031297	54.3418	3.32158	0.418509	7.9367	2.07633e-15	3.59184e-14	RNF208	129	73	104	7	11	12
NM_002826	152.463	-2.06669	0.26056	-7.93175	2.16076e-15	3.7324e-14	QSOX1	60	61	58	209	213	325
NM_006432	577.023	-1.69372	0.213938	-7.9169	2.43507e-15	4.19389e-14	NPC2	321	261	254	735	695	1248
NR_103778	359.915	4.13703	0.523253	7.90636	2.65016e-15	4.55765e-14	FLG-AS1	408	917	692	50	43	24
NM_020242	205.627	-1.72964	0.219142	-7.89281	2.95468e-15	5.06651e-14	KIF15	88	97	104	347	323	286
NM_007213	418.845	1.3131	0.166522	7.8854	3.13533e-15	5.36845e-14	PRAF2	714	572	548	214	241	274
NM_021127	864.455	1.26588	0.1606	7.88218	3.21722e-15	5.50064e-14	PMAIP1	1390	1070	1283	586	523	428
NM_033112	625.291	-1.16423	0.147749	-7.87979	3.2792e-15	5.59847e-14	RRP36	493	343	354	881	862	878
NM_012473	878.034	1.07322	0.136208	7.87926	3.29318e-15	5.61419e-14	TXN2	1434	1038	1189	554	555	606
NM_013296	468.318	-1.35198	0.171652	-7.87628	3.37275e-15	5.7415e-14	GPSM2	280	240	285	727	721	589
NM_003478	548.799	-1.4824	0.188285	-7.87318	3.45727e-15	5.87686e-14	CUL5	301	296	284	901	913	631
NM_021192	240.453	-1.49062	0.189448	-7.86825	3.5965e-15	6.10469e-14	HOXD11	138	116	132	334	357	384
NM_005222	67.948	-9.55405	1.21521	-7.86203	3.77964e-15	6.40631e-14	DLX6	0	0	0	143	118	151
NM_013262	106.384	-2.32626	0.296163	-7.85468	4.00802e-15	6.7836e-14	MYLIP	44	25	40	203	194	140
NM_003641	67.4345	-9.54315	1.21536	-7.85214	4.09011e-15	6.91257e-14	IFITM1	0	0	0	134	120	155
NM_152586	380.879	1.38401	0.176273	7.85156	4.10909e-15	6.93468e-14	USP54	570	588	517	202	230	207
NR_104187	67.4557	9.53243	1.21497	7.84585	4.30034e-15	7.24703e-14	APOBEC3B-AS1	144	120	148	0	0	0
NM_006656	126.728	1.91339	0.243942	7.84364	4.37667e-15	7.36509e-14	NEU3	225	186	202	58	55	48
NM_006609	978.018	-1.37927	0.176039	-7.83502	4.6875e-15	7.87687e-14	MAP3K2	596	537	526	1609	1579	1086
NM_178566	650.064	-1.43072	0.182702	-7.8309	4.84394e-15	8.12814e-14	ZDHHC21	408	341	329	1064	1075	730
NM_012135	66.6768	9.5152	1.21517	7.83033	4.86583e-15	8.15321e-14	FAM50B	137	128	141	0	0	0
NM_016095	200.467	-1.67158	0.213485	-7.82997	4.87984e-15	8.16504e-14	GINS2	116	97	81	340	309	275
NM_001860	143.129	2.00455	0.256045	7.8289	4.92148e-15	8.223e-14	SLC31A2	264	198	241	74	43	56
NM_016020	277.795	1.4028	0.179188	7.8286	4.93323e-15	8.23093e-14	TFB1M	455	403	375	150	150	162
NR_036484	185.422	1.83419	0.234343	7.82696	4.99815e-15	8.32741e-14	FEZF1-AS1	305	232	348	76	93	77
NM_022909	298.659	-1.48674	0.190007	-7.82465	5.09066e-15	8.46953e-14	CENPH	193	120	171	474	433	427
NM_006558	517.247	1.20416	0.153936	7.82245	5.18058e-15	8.60694e-14	KHDRBS3	906	656	661	303	330	316
NM_002998	1254.41	1.09611	0.140245	7.81572	5.46488e-15	9.06291e-14	SDC2	2048	1518	1688	869	840	712
NM_014936	258.253	-1.76368	0.225661	-7.81559	5.47046e-15	9.06291e-14	ENPP4	142	109	110	490	419	298
NM_001017420	264.613	-1.56919	0.20102	-7.80613	5.8971e-15	9.75596e-14	ESCO2	155	124	130	430	441	327
NM_005443	500.601	-1.17817	0.150935	-7.80583	5.91097e-15	9.76516e-14	PAPSS1	354	274	313	671	733	700
NM_052924	240.365	1.7635	0.226006	7.80289	6.05059e-15	9.98178e-14	RHPN1	436	381	321	88	97	147
NM_033102	166.522	1.77757	0.228172	7.79051	6.67408e-15	1.09949e-13	SLC45A3	271	250	265	69	67	92
NM_032623	49.6912	6.21708	0.798903	7.78202	7.13766e-15	1.17421e-13	MGARP	138	78	89	1	2	1
NM_014646	439.073	-1.23408	0.158789	-7.77183	7.73625e-15	1.27091e-13	LPIN2	288	244	269	649	634	583
NR_120486	132.089	2.18731	0.281477	7.77082	7.79779e-15	1.27923e-13	LOC102724050	206	232	218	61	32	51
NM_005632	595.007	1.39097	0.179066	7.76795	7.9766e-15	1.30674e-13	CAPN15	1006	796	841	302	271	424
NM_005560	2879.95	-1.07311	0.138155	-7.76748	8.00656e-15	1.30982e-13	LAMA5	1990	1761	1913	3573	3672	4597
NM_004586	855.009	1.36875	0.176276	7.76483	8.1756e-15	1.33561e-13	RPS6KA3	1327	1167	1269	536	543	365
NM_018313	744.806	-1.23472	0.159314	-7.75021	9.17406e-15	1.49665e-13	PBRM1	459	437	457	1140	1111	913
NM_000100	1134.88	1.81295	0.23411	7.74403	9.63178e-15	1.56914e-13	CSTB	2105	1586	1738	340	406	783
NM_014372	1244.72	-1.24334	0.160665	-7.73869	1.0045e-14	1.63193e-13	RNF11	851	681	734	1935	1952	1409
NM_002271	1563.8	-1.3426	0.173556	-7.73586	1.02704e-14	1.66624e-13	IPO5	991	863	851	2610	2481	1694
NM_018425	883.247	1.072	0.138675	7.73031	1.07282e-14	1.73811e-13	PI4K2A	1362	1216	1084	590	566	569
NM_020932	68.1611	2.76367	0.357989	7.71999	1.16342e-14	1.8823e-13	MAGEE1	130	137	95	14	20	19
NM_207446	84.4392	2.26732	0.293893	7.71478	1.21187e-14	1.95799e-13	FAM174B	163	127	139	32	28	28
NM_152550	148.937	1.74961	0.226862	7.71224	1.23631e-14	1.99474e-13	SH3RF2	271	207	227	71	61	75
NM_153343	60.7642	-9.39265	1.21928	-7.70343	1.32459e-14	2.13424e-13	ENPP6	0	0	0	142	113	113
NM_014865	1586.57	-1.04295	0.135498	-7.69718	1.39098e-14	2.23814e-13	NCAPD2	1235	1007	940	2270	2251	1948
NM_173464	47.0305	6.13544	0.797158	7.69664	1.39686e-14	2.24452e-13	L3MBTL4	113	91	81	1	1	2
NM_002237	60.4685	9.37654	1.2189	7.69261	1.44164e-14	2.31333e-13	KCNG1	157	99	118	0	0	0
NM_194463	60.5635	9.37612	1.21949	7.68854	1.48824e-14	2.38484e-13	RNF128	124	132	112	0	0	0
NM_006496	1356.72	-1.17885	0.153365	-7.68659	1.51105e-14	2.41809e-13	GNAI3	1026	751	782	2027	2091	1579
NM_004698	376.369	-1.23512	0.160891	-7.67674	1.63193e-14	2.60798e-13	PRPF3	251	206	230	521	526	554
NM_007146	1062.93	-1.20496	0.156998	-7.67503	1.65375e-14	2.63926e-13	VEZF1	716	613	638	1665	1590	1232
NM_018934	124.176	-2.12378	0.276879	-7.67043	1.71427e-14	2.73214e-13	PCDHB14	40	59	41	202	223	186
NM_004792	602.405	-1.38318	0.180358	-7.6691	1.73212e-14	2.75311e-13	PPIG	362	338	319	922	1017	696
NM_006598	61.7338	9.40417	1.22639	7.66817	1.74466e-14	2.7693e-13	SLC12A7	137	151	88	0	0	0
NM_023937	754.377	1.99602	0.26033	7.66727	1.75689e-14	2.78196e-13	MRPL34	1418	1144	1139	205	213	502
NM_001039570	57.7035	-2.84532	0.371101	-7.66724	1.75738e-14	2.78196e-13	KREMEN1	14	14	15	94	100	113
NR_046583	342.349	1.35769	0.177177	7.66291	1.81771e-14	2.8736e-13	COL4A2-AS1	584	458	470	223	185	174
NM_002726	789.827	-1.17638	0.153611	-7.6582	1.8856e-14	2.97691e-13	PREP	550	473	460	1162	1202	951
NM_031485	566.622	-1.10639	0.144493	-7.65709	1.902e-14	2.99877e-13	GRWD1	430	329	345	762	803	780
NM_001190810	57.442	-9.31159	1.21898	-7.63886	2.19153e-14	3.45064e-13	AGAP9	0	0	0	116	121	111
NM_001071775	732.24	-1.16999	0.153169	-7.63853	2.19712e-14	3.4548e-13	MZT1	503	389	488	1075	1072	923
NM_006019	286.598	2.01278	0.26388	7.62762	2.39127e-14	3.75506e-13	TCIRG1	502	427	475	81	84	181
NM_001916	1841.38	1.36334	0.179109	7.61177	2.70361e-14	4.23987e-13	CYC1	3275	2361	2531	891	849	1390
NM_007114	613.564	-1.52916	0.200902	-7.61145	2.71037e-14	4.2448e-13	TMF1	302	341	314	1041	1026	689
NM_012079	452.66	1.21602	0.159776	7.61077	2.72469e-14	4.26154e-13	DGAT1	676	607	648	296	267	262
NM_194318	334.648	-1.47313	0.193682	-7.60595	2.82817e-14	4.41289e-13	B3GLCT	205	173	165	537	553	399
NM_000400	196.665	-1.7236	0.226613	-7.60591	2.82897e-14	4.41289e-13	ERCC2	109	76	96	311	243	362
NM_080430	42.2645	4.00937	0.527275	7.60394	2.87238e-14	4.47466e-13	SELM	107	58	82	7	2	6
NM_201269	227.149	-1.88445	0.248258	-7.59068	3.18242e-14	4.95109e-13	ZNF644	90	88	116	359	451	271
NM_207352	326.011	1.55472	0.204975	7.58492	3.32692e-14	5.16905e-13	CYP4V2	560	493	436	174	201	126
NM_005234	897.437	1.13929	0.150442	7.57293	3.64907e-14	5.65461e-13	NR2F6	1499	1067	1233	524	516	660
NM_018489	614.9	-1.28253	0.169381	-7.5719	3.67792e-14	5.69181e-13	ASH1L	374	323	396	895	985	758
NM_024725	305.643	-1.63592	0.21609	-7.57055	3.7166e-14	5.74411e-13	CCDC82	176	130	151	533	524	342
NR_003578	99.5289	9.12919	1.206	7.56979	3.73831e-14	5.77007e-13	ZNF702P	217	213	176	0	1	0
NM_025176	51.1372	3.3301	0.440051	7.56753	3.80376e-14	5.86338e-13	NINL	94	89	100	5	15	8
NM_152284	55.2604	9.24398	1.22161	7.56702	3.81877e-14	5.8788e-13	CHMP4C	113	115	108	0	0	0
NM_024333	189.207	1.70231	0.225121	7.56175	3.97683e-14	6.10613e-13	FSD1	362	260	270	73	84	113
NM_001466	226.729	-1.66959	0.220802	-7.56145	3.98589e-14	6.11205e-13	FZD2	146	77	113	345	305	397
NM_053055	177.327	1.60388	0.212204	7.55823	4.08586e-14	6.25718e-13	THEM4	319	263	237	93	87	86
NM_016614	440.677	-1.34605	0.178226	-7.55247	4.27076e-14	6.53181e-13	TDP2	331	224	214	645	705	566
NM_203371	54.6276	9.22955	1.22302	7.5465	4.47107e-14	6.82929e-13	FIBIN	141	106	90	0	0	0
NM_005611	941.514	-1.1593	0.153652	-7.54499	4.52309e-14	6.89977e-13	RBL2	635	582	561	1353	1458	1126
NM_005415	4457.82	1.00664	0.133539	7.5382	4.76503e-14	7.25001e-13	SLC20A1	6863	5412	5977	3226	3165	2578
NM_152400	54.0542	9.21461	1.22251	7.53742	4.79349e-14	7.28387e-13	C4orf32	141	98	95	0	0	0
NM_014028	2957.9	-1.26001	0.167193	-7.53629	4.83531e-14	7.33793e-13	OSTM1	1958	1651	1723	4730	4734	3160
NM_030820	96.7096	-9.09874	1.20757	-7.53478	4.89165e-14	7.41384e-13	COL21A1	0	1	0	166	226	193
NM_001975	812.969	1.1324	0.15034	7.53229	4.98567e-14	7.5466e-13	ENO2	1327	986	1118	466	479	600
NM_152617	291.882	-1.4231	0.18902	-7.52885	5.11898e-14	7.73842e-13	RNF168	178	157	150	451	468	368
NM_022068	53.8032	9.20536	1.22307	7.52645	5.21372e-14	7.87152e-13	PIEZO2	110	115	102	0	0	0
NM_000689	47.0593	6.13537	0.816542	7.51385	5.74134e-14	8.64587e-13	ALDH1A1	77	106	96	0	0	4
NM_005450	45.2229	3.37926	0.449845	7.51205	5.82107e-14	8.75471e-13	NOG	89	76	87	11	7	6
NM_003619	249.065	-1.47624	0.196631	-7.50769	6.01778e-14	9.03899e-13	PRSS12	142	135	125	342	341	428
NM_005576	395.804	1.29293	0.172286	7.50455	6.1638e-14	9.24649e-13	LOXL1	685	518	526	217	207	272
NM_033199	64.9788	2.78269	0.370883	7.50287	6.24334e-14	9.35386e-13	UCN2	137	77	136	18	15	17
NM_015032	255.201	-1.72032	0.229445	-7.49777	6.49137e-14	9.71307e-13	PDS5B	121	113	128	440	456	288
NR_132785	89.6124	-2.42518	0.323633	-7.4936	6.70106e-14	1.00141e-12	SGOL1-AS1	41	31	15	153	160	145
NM_001100619	39.5622	4.01118	0.535312	7.49317	6.72283e-14	1.00339e-12	CABLES1	71	72	83	4	3	7
NM_015703	450.102	1.22013	0.162947	7.4879	6.99819e-14	1.04316e-12	RRP7A	748	562	625	251	255	314
NM_012265	272.087	1.37568	0.183886	7.48117	7.36627e-14	1.09663e-12	RHBDD3	450	357	397	137	149	173
NM_139056	182.41	1.59449	0.213168	7.47999	7.43262e-14	1.10511e-12	ADAMTS16	347	247	251	96	96	83
NM_031488	419.24	1.18437	0.158411	7.47658	7.62835e-14	1.13278e-12	L3MBTL2	655	571	555	272	256	248
NM_004718	917.981	1.00672	0.134671	7.47538	7.69794e-14	1.14167e-12	COX7A2L	1453	1129	1182	644	567	638
NM_145173	42.7208	5.99443	0.802174	7.47273	7.85492e-14	1.16348e-12	DIRAS1	99	82	77	1	1	2
NM_014496	51.0744	9.13108	1.22372	7.46172	8.53986e-14	1.26334e-12	RPS6KA6	110	93	109	0	0	0
NM_020752	51.0815	6.67439	0.894507	7.46153	8.55262e-14	1.26364e-12	GPR158	116	94	100	1	2	0
NR_039982	46.8218	-6.16891	0.827064	-7.4588	8.73115e-14	1.28839e-12	LINC00639	4	0	0	72	77	132
NR_046507	682.151	1.09176	0.146485	7.45303	9.12199e-14	1.34438e-12	PINK1-AS	1122	867	865	394	451	476
NM_002928	77.6695	7.87328	1.05669	7.45088	9.27218e-14	1.3648e-12	RGS16	190	142	144	1	0	1
NM_024940	1244.3	1.18596	0.159452	7.43776	1.02407e-13	1.50548e-12	DOCK5	1750	1761	1744	754	888	658
NM_016371	56.4004	-2.73625	0.368003	-7.43538	1.04267e-13	1.5309e-12	HSD17B7	16	15	14	105	97	95
NM_019075	50.2494	9.1071	1.22497	7.43454	1.04929e-13	1.53869e-12	UGT1A10	103	95	108	0	0	0
NM_172070	538.274	-1.23568	0.166407	-7.42566	1.12219e-13	1.64355e-12	UBR3	344	321	314	829	804	654
NM_024697	36.9536	4.75608	0.641676	7.41196	1.24449e-13	1.82039e-12	ZNF385D	97	60	64	1	5	2
NM_020474	496.124	1.34753	0.181883	7.40876	1.27486e-13	1.8625e-12	GALNT1	819	661	703	308	322	217
NM_014222	535.885	1.62087	0.218964	7.40246	1.3368e-13	1.94849e-12	NDUFA8	981	745	761	212	203	384
NM_002214	1611.59	-1.43486	0.193836	-7.40244	1.33703e-13	1.94849e-12	ITGB8	925	828	902	2815	2668	1631
NM_018930	67.4197	-2.86065	0.386981	-7.39224	1.4438e-13	2.10147e-12	PCDHB10	10	21	18	145	117	96
NM_014805	469.41	-1.33106	0.180103	-7.39052	1.46251e-13	2.12607e-12	EPM2AIP1	307	256	255	797	678	558
NM_173804	105.283	2.01068	0.272297	7.38412	1.53462e-13	2.22814e-12	TMEM86B	197	146	175	34	42	51
NM_206943	56.101	2.86529	0.388094	7.38299	1.54772e-13	2.24439e-12	LTBP1	99	96	105	17	9	15
NM_000972	7086.43	1.24404	0.168572	7.37987	1.58447e-13	2.29484e-12	RPL7A	12258	8695	9737	3638	3562	5574
NM_006750	705.474	-1.44446	0.195855	-7.37515	1.64161e-13	2.37468e-12	SNTB2	448	319	398	1161	1208	752
NR_027420	217.034	-1.63113	0.221312	-7.3703	1.70248e-13	2.45969e-12	LOC389834	122	89	114	367	363	263
NR_110331	48.176	9.04613	1.22758	7.3691	1.7179e-13	2.47893e-12	HOXB-AS3	96	90	107	0	0	0
NM_014177	217.451	1.42309	0.193148	7.36786	1.73389e-13	2.49893e-12	TIMM21	377	288	308	126	112	120
NM_018284	172.543	-1.66101	0.225692	-7.35963	1.84417e-13	2.65461e-12	GBP3	104	81	70	270	293	231
NR_038933	624.106	-1.4772	0.200834	-7.35532	1.90469e-13	2.73169e-12	LOC100507424	411	269	337	1129	970	679
NM_005165	43.4214	3.60336	0.489935	7.35477	1.91258e-13	2.73965e-12	ALDOC	112	72	65	8	9	3
NM_005281	92.8943	2.07316	0.282308	7.34362	2.07889e-13	2.97426e-12	GPR3	165	137	157	37	40	31
NM_018957	114.513	1.87096	0.254784	7.34334	2.08321e-13	2.97682e-12	SH3BP1	223	158	173	54	50	45
NR_110555	196.215	-1.51559	0.206465	-7.34069	2.12488e-13	3.03267e-12	LOC102724814	128	95	90	286	317	278
NM_033445	47.7321	-9.04436	1.23218	-7.34012	2.13405e-13	3.04205e-12	HIST3H2A	0	0	0	122	81	86
NR_039688	37.1756	4.0287	0.548904	7.33953	2.14345e-13	3.05175e-12	MIR4477A	88	61	67	6	5	2
NM_194298	146.32	-2.0845	0.284201	-7.33459	2.22403e-13	3.16265e-12	SLC16A9	85	42	47	283	259	175
NM_194313	215.558	-1.43969	0.196386	-7.33092	2.28584e-13	3.24661e-12	KIF24	121	117	116	306	329	319
NM_004330	668.782	-1.27903	0.174548	-7.32769	2.34158e-13	3.32177e-12	BNIP2	432	358	404	1076	1032	758
NM_001256310	729.063	-1.36098	0.18581	-7.32459	2.39627e-13	3.39525e-12	GLS	489	355	412	1210	1174	791
NM_003844	46.5065	8.99531	1.22845	7.32249	2.43412e-13	3.44472e-12	TNFRSF10A	94	88	101	0	0	0
NM_032121	946.486	-1.22679	0.167565	-7.32126	2.45654e-13	3.47226e-12	MAGT1	640	550	544	1449	1507	1057
NM_014634	803.889	1.13941	0.155636	7.32101	2.46113e-13	3.47457e-12	PPM1F	1268	1040	1080	535	415	572
NM_004720	85.7851	2.48541	0.339549	7.31975	2.48427e-13	3.50303e-12	LPAR2	214	96	145	22	23	34
NM_015120	209.569	-1.72314	0.235424	-7.31928	2.49312e-13	3.51129e-12	ALMS1	85	94	116	338	364	271
NR_038977	47.4461	-9.03556	1.23457	-7.31881	2.50179e-13	3.51929e-12	LINC01239	0	0	0	105	113	69
NM_006767	467.422	1.28073	0.175353	7.30373	2.79895e-13	3.93259e-12	LZTR1	772	624	635	225	268	334
NM_004995	1052.67	-1.31955	0.180755	-7.30022	2.87297e-13	4.02696e-12	MMP14	730	543	579	1249	1321	1994
NM_015056	891.636	1.15698	0.158502	7.29945	2.88948e-13	4.04527e-12	RRP1B	1356	1257	1146	621	582	468
NM_006688	160.291	-5.14256	0.705168	-7.29267	3.03867e-13	4.24908e-12	C1QL1	8	2	17	267	242	438
NM_004815	783.772	-1.26938	0.174134	-7.28969	3.10669e-13	4.33902e-12	ARHGAP29	508	465	431	1296	1169	887
NM_152527	37.8169	-4.46911	0.613109	-7.28926	3.11656e-13	4.34292e-12	SLC16A14	4	5	1	99	56	64
NM_005302	80.0095	8.81487	1.2093	7.28925	3.11687e-13	4.34292e-12	GPR37	191	138	162	1	0	0
NM_152486	704.321	-1.961	0.269459	-7.27753	3.3999e-13	4.73166e-12	SAMD11	351	226	310	781	790	1839
NM_014723	118.298	1.85846	0.255785	7.26571	3.71077e-13	5.15819e-12	SNPH	215	164	190	59	42	54
NM_017410	45.6306	-8.97926	1.2363	-7.263	3.78587e-13	5.25636e-12	HOXC13	0	0	0	106	104	66
NM_015993	54.2842	2.73301	0.376464	7.25968	3.8801e-13	5.38083e-12	PLLP	108	91	90	17	12	14
NR_040084	561.177	1.76193	0.242732	7.25875	3.90685e-13	5.41155e-12	LOC100133286	995	814	847	186	190	401
NM_025196	595.563	1.275	0.176312	7.23151	4.77667e-13	6.60857e-12	GRPEL1	1031	729	835	326	292	439
NM_020812	239.71	-1.41326	0.195477	-7.22983	4.83604e-13	6.68284e-12	DOCK6	152	130	119	315	342	400
NM_032854	43.7834	3.54547	0.490609	7.22668	4.9493e-13	6.83132e-12	CORO6	103	71	75	4	4	13
NM_017741	782.97	1.04102	0.144064	7.22609	4.97092e-13	6.8531e-12	DCAF16	1258	946	1034	539	546	466
NM_005251	75.8781	8.73649	1.21245	7.20562	5.77786e-13	7.95625e-12	FOXC2	154	163	143	0	0	1
NM_016518	817.922	1.04698	0.145393	7.20104	5.97556e-13	8.21884e-12	PIPOX	1288	992	1103	508	493	617
NM_017694	793.589	-1.04088	0.144843	-7.18626	6.65899e-13	9.14813e-12	MFSD6	623	498	473	1065	1171	999
NM_173808	169.301	-1.91657	0.26675	-7.18488	6.72668e-13	9.23032e-12	NEGR1	66	75	74	311	309	189
NM_024036	894.559	1.33916	0.186474	7.18148	6.89594e-13	9.45154e-12	LRFN4	1505	1163	1268	430	420	689
NM_152678	515.052	-1.3788	0.192102	-7.17742	7.10368e-13	9.72492e-12	DENND6A	353	270	257	860	822	569
NM_014872	316.487	-1.22955	0.171349	-7.17572	7.19261e-13	9.82648e-12	ZBTB5	213	185	181	442	473	429
NM_000059	147.609	-2.04278	0.284681	-7.17569	7.1946e-13	9.82648e-12	BRCA2	54	58	63	245	308	165
NM_001858	35.9255	4.91476	0.685115	7.17364	7.30322e-13	9.96325e-12	COL19A1	72	64	76	0	1	6
NM_018936	87.4985	-2.05148	0.286128	-7.16978	7.51196e-13	1.02361e-11	PCDHB2	37	32	35	154	133	140
NM_022746	35.5804	5.12773	0.715311	7.16853	7.58052e-13	1.03176e-11	2022-03-01	82	51	80	0	4	2
NM_016230	349.381	-1.34057	0.187285	-7.15792	8.19091e-13	1.11355e-11	CYB5R4	245	199	164	574	489	454
NM_004564	239.457	1.32439	0.185107	7.15474	8.38302e-13	1.13835e-11	GATB	387	316	345	140	140	134
NM_002037	75.9584	2.85729	0.399382	7.15429	8.41071e-13	1.14079e-11	FYN	145	145	117	9	13	34
NM_006784	644.132	-1.20292	0.168282	-7.14825	8.78927e-13	1.19076e-11	WDR3	439	369	386	1055	909	754
NM_001029	951.176	1.03651	0.14503	7.14688	8.87749e-13	1.20133e-11	RPS26	1531	1137	1263	596	569	726
NM_052898	40.9673	-8.82383	1.2352	-7.14365	9.0885e-13	1.22846e-11	XKR4	0	0	0	92	86	70
NM_175887	104.767	2.02998	0.284788	7.12803	1.01819e-12	1.37467e-11	PRR15	204	121	194	42	38	45
NM_052867	55.0007	2.8738	0.403219	7.12714	1.02473e-12	1.38191e-11	NALCN	101	115	78	15	9	16
NM_019117	45.3802	-3.21139	0.451066	-7.11955	1.08277e-12	1.45852e-11	KLHL4	8	5	14	87	84	77
NM_001204	828.971	-1.40154	0.196891	-7.11837	1.09214e-12	1.46945e-11	BMPR2	544	427	427	1417	1374	846
NM_016217	209.74	-1.61277	0.226734	-7.11305	1.13504e-12	1.52542e-11	HECA	136	95	88	348	356	253
NM_014175	626.488	1.00861	0.141849	7.11041	1.15697e-12	1.55311e-11	MRPL15	1007	751	815	414	408	439
NM_007013	381.915	1.38814	0.195517	7.09985	1.24896e-12	1.67469e-11	WWP1	677	490	534	236	243	160
NM_005746	1058.18	1.06463	0.14998	7.09846	1.26151e-12	1.68959e-11	NAMPT	1621	1357	1405	762	729	581
NM_178570	36.429	4.92765	0.694609	7.09413	1.30165e-12	1.74136e-11	RTN4RL2	55	69	88	2	5	0
NM_017594	39.9961	8.78066	1.23811	7.092	1.32185e-12	1.76638e-11	DIRAS2	106	59	83	0	0	0
NR_015352	39.0761	8.74558	1.23527	7.07987	1.44288e-12	1.92592e-11	CECR7	94	76	70	0	0	0
NM_198468	244.593	-1.6963	0.239657	-7.07803	1.46219e-12	1.94947e-11	MMS22L	110	120	120	438	423	269
NM_152731	49.74	-3.13691	0.443226	-7.07745	1.46827e-12	1.95537e-11	BEND6	11	12	8	94	115	61
NM_005257	164.677	1.6194	0.228965	7.0727	1.51951e-12	2.02131e-11	GATA6	306	220	239	75	99	71
NM_012464	61.1151	7.52528	1.06639	7.0568	1.70386e-12	2.26398e-11	TLL1	145	99	130	0	2	0
NM_015310	62.3507	2.4918	0.353563	7.04767	1.81934e-12	2.41302e-11	PSD3	101	107	113	19	16	22
NM_032268	374.406	1.15902	0.164588	7.04196	1.89554e-12	2.51015e-11	ZNRF1	618	494	476	243	215	244
NR_046084	300.687	-1.3892	0.197331	-7.03993	1.92333e-12	2.54408e-11	SH3BP5-AS1	183	133	193	400	412	508
NM_001263	236.778	1.50108	0.213254	7.03893	1.93728e-12	2.55965e-11	CDS1	374	327	367	145	133	96
NR_034081	2794.25	1.0519	0.149614	7.03074	2.05444e-12	2.71139e-11	IGFBP7-AS1	4531	3379	3680	1647	1613	2258
NM_018279	432.871	-1.20456	0.17134	-7.03026	2.06153e-12	2.7177e-11	TMEM19	297	225	281	637	656	535
NM_003666	170.431	-1.63149	0.232156	-7.02756	2.10175e-12	2.76762e-11	BLZF1	94	68	93	283	280	217
NM_182526	59.44	7.48493	1.06602	7.02136	2.19717e-12	2.89003e-11	TMEM229B	145	103	116	2	0	0
NM_014747	37.2288	-4.33835	0.618152	-7.01826	2.24651e-12	2.94832e-11	RIMS3	8	2	1	57	57	102
NM_001099694	37.7852	8.69633	1.24071	7.00917	2.39735e-12	3.13927e-11	ZNF578	87	84	60	0	0	0
NM_014181	171.669	1.53631	0.21924	7.00746	2.42678e-12	3.17428e-11	LGALSL	328	229	231	78	93	96
NM_019589	480.915	-1.10476	0.157696	-7.00559	2.45945e-12	3.21342e-11	YLPM1	332	283	318	694	682	612
NM_012138	71.0332	3.9037	0.557475	7.00246	2.51512e-12	3.28251e-11	AATF	44	156	190	6	5	16
NM_020439	58.2393	7.45537	1.06601	6.99374	2.67657e-12	3.48934e-11	CAMK1G	135	113	107	0	1	1
NM_015962	260.552	-1.31032	0.187482	-6.98907	2.76712e-12	3.5994e-11	FCF1	154	155	147	349	383	393
NM_144664	177.997	-1.63032	0.23339	-6.98539	2.84064e-12	3.69095e-11	FAM76B	119	74	76	303	286	226
NM_002345	37.5503	8.68889	1.2453	6.97733	3.00837e-12	3.89167e-11	LUM	101	79	52	0	0	0
NR_002223	36.8606	8.65968	1.24242	6.97003	3.16883e-12	4.09473e-11	TPRXL	77	85	62	0	0	0
NM_020648	1113.8	-1.27134	0.182512	-6.96576	3.26627e-12	4.216e-11	TWSG1	707	591	696	1812	1778	1174
NM_012234	364.37	-1.36046	0.195442	-6.96094	3.38009e-12	4.35335e-11	RYBP	241	185	201	579	597	411
NM_175617	340.02	-1.198	0.172565	-6.94231	3.85739e-12	4.95722e-11	MT1E	217	191	222	487	445	503
NM_003831	536.133	1.28678	0.185387	6.94103	3.89251e-12	4.99688e-11	RIOK3	827	719	777	349	357	237
NM_004289	564.961	1.1973	0.172617	6.93617	4.02876e-12	5.16614e-11	NFE2L3	958	625	841	378	362	299
NM_001017417	35.6841	-8.62463	1.24388	-6.93363	4.10169e-12	5.25392e-11	CT45A1	0	0	0	72	85	59
NM_052969	35.8115	8.62186	1.24434	6.92888	4.24194e-12	5.42765e-11	RPL39L	102	56	65	0	0	0
NM_030939	1702.99	-1.36082	0.196413	-6.92836	4.25756e-12	5.44171e-11	C6orf62	1145	850	939	2898	2855	1659
NR_038464	40.8403	-6.36239	0.918826	-6.92447	4.37607e-12	5.58389e-11	LINC00857	1	2	0	65	71	109
NR_037167	36.5121	8.64931	1.24911	6.9244	4.37831e-12	5.58389e-11	LOC730102	106	72	49	0	0	0
NM_003528	58.9841	2.86983	0.414476	6.92399	4.39094e-12	5.58873e-11	HIST2H2BE	113	98	106	6	24	13
NM_021244	486.011	1.22849	0.177425	6.92397	4.39162e-12	5.58873e-11	RRAGD	789	603	698	348	291	241
NM_015934	640.85	-1.09009	0.157575	-6.91793	4.58276e-12	5.82566e-11	NOP58	473	397	385	983	888	769
NM_020354	571.329	1.25078	0.180886	6.91475	4.68704e-12	5.95178e-11	ENTPD7	875	817	763	348	406	269
NM_004186	34.6463	-8.58227	1.24123	-6.91431	4.70157e-12	5.96378e-11	SEMA3F	0	0	0	66	72	72
NM_145176	239.01	-1.4655	0.212015	-6.91224	4.77064e-12	6.04487e-11	SLC2A12	149	113	128	402	379	281
NM_033104	70.9136	-2.60382	0.376988	-6.9069	4.95358e-12	6.26316e-11	STON2	12	27	21	115	149	104
NM_001099652	49.7465	-2.91642	0.422344	-6.90532	5.00898e-12	6.32639e-11	GPR137C	17	10	9	107	93	66
NM_033055	573.571	-1.30836	0.189536	-6.90295	5.09324e-12	6.42591e-11	MFSD14A	384	303	325	918	940	614
NM_012421	249.481	-1.50839	0.21853	-6.90242	5.11225e-12	6.44298e-11	RLF	152	122	124	392	442	283
NM_015423	488.177	-1.44087	0.208884	-6.89792	5.27708e-12	6.64358e-11	AASDHPPT	326	240	243	860	792	506
NM_018227	1043.54	-1.28328	0.186118	-6.89499	5.38701e-12	6.77471e-11	UBA6	674	611	572	1660	1731	1083
NM_020375	289.737	1.43676	0.208392	6.8945	5.4053e-12	6.79045e-11	TIGAR	494	368	437	193	160	120
NM_014786	429.007	-1.09751	0.159206	-6.89361	5.43942e-12	6.826e-11	ARHGEF17	329	242	269	543	595	635
NM_014298	32.9758	5.28504	0.767163	6.88906	5.61615e-12	7.04026e-11	QPRT	82	44	73	3	1	1
NM_002374	69.3109	-2.25648	0.327632	-6.88723	5.68874e-12	7.12366e-11	MAP2	24	28	21	109	125	113
NM_031229	76.311	2.72554	0.39619	6.87938	6.01138e-12	7.50369e-11	RBCK1	173	113	124	10	14	37
NM_025136	418.479	-1.12947	0.164326	-6.87331	6.27293e-12	7.82185e-11	OPA3	308	232	266	549	539	654
NM_014214	160.022	-1.76963	0.257666	-6.86792	6.51448e-12	8.10583e-11	IMPA2	105	72	48	248	219	284
NM_015038	560.393	1.33183	0.194092	6.86184	6.79775e-12	8.44935e-11	KIAA0754	684	906	825	300	344	321
NM_130786	33.5172	-8.53434	1.24378	-6.86163	6.80784e-12	8.45295e-11	A1BG	0	0	0	70	71	62
NM_006579	675.615	1.1964	0.174401	6.86004	6.88401e-12	8.5385e-11	EBP	1167	833	898	354	369	523
NR_125936	34.7307	-8.58612	1.25223	-6.85668	7.04784e-12	8.73248e-11	LOC102723828	0	0	0	54	60	97
NM_001013659	31.9887	4.96666	0.724858	6.85191	7.28687e-12	9.01913e-11	ZNF793	71	56	63	1	5	0
NM_004833	33.4426	8.52151	1.24377	6.85134	7.31616e-12	9.04122e-11	AIM2	82	57	67	0	0	0
NM_015021	386.005	-1.58955	0.232008	-6.85126	7.32011e-12	9.04122e-11	ZNF292	218	218	152	698	647	407
NM_032587	109.409	-1.85968	0.27154	-6.84866	7.45444e-12	9.19746e-11	CARD6	47	44	53	199	171	149
NM_152278	33.3122	8.51573	1.24617	6.83353	8.28488e-12	1.02114e-10	TCEAL7	79	52	74	0	0	0
NM_004685	513.187	-1.3813	0.202152	-6.83296	8.31786e-12	1.02413e-10	MTMR6	331	265	277	888	821	534
NM_015714	33.6838	8.53003	1.24855	6.83194	8.37722e-12	1.03035e-10	G0S2	66	56	83	0	0	0
NM_018242	32.4348	-4.11683	0.602905	-6.82832	8.59131e-12	1.05558e-10	SLC47A1	7	3	1	70	61	55
NM_001080496	351.561	-1.31093	0.192177	-6.82146	9.01202e-12	1.10612e-10	RGP1	218	217	181	453	456	611
NM_013381	247.686	1.39466	0.204484	6.82037	9.0809e-12	1.11341e-10	TRHDE	385	348	362	145	158	110
NM_015885	330.293	-1.20519	0.176721	-6.81974	9.12029e-12	1.11707e-10	PCF11	201	201	206	492	454	449
NM_000505	80.7822	2.33819	0.343027	6.81633	9.33937e-12	1.14271e-10	F12	203	95	124	32	19	30
NM_032415	33.4557	8.52344	1.25105	6.81304	9.55578e-12	1.16797e-10	CARD11	91	45	72	0	0	0
NM_005715	272.741	-1.26204	0.185407	-6.8069	9.97227e-12	1.21635e-10	UST	176	171	143	375	407	384
NM_144658	129.863	-1.93222	0.283942	-6.80498	1.01064e-11	1.23143e-10	DOCK11	45	55	63	225	240	157
NM_033260	33.5285	5.31469	0.781598	6.79978	1.04779e-11	1.27406e-10	FOXQ1	99	42	64	1	0	4
NM_032409	800.607	1.01704	0.149579	6.79936	1.05087e-11	1.27647e-10	PINK1	1346	920	1039	476	537	593
NM_173551	280.993	1.25473	0.184806	6.78947	1.12548e-11	1.36569e-10	ANKS6	461	358	396	144	188	171
NM_145244	32.4442	3.94267	0.580987	6.78617	1.1515e-11	1.39582e-10	DDIT4L	75	67	45	5	4	3
NM_014935	211.579	1.47175	0.216906	6.7852	1.15927e-11	1.40379e-10	PLEKHA6	400	279	281	91	135	114
NM_016255	405.626	-1.16309	0.171579	-6.77872	1.21246e-11	1.46669e-10	FAM8A1	291	256	220	603	588	507
NM_152458	33.415	5.62947	0.830646	6.77723	1.22506e-11	1.4804e-10	ZNF785	61	73	64	1	3	0
NM_004274	128.018	-2.08246	0.307533	-6.77149	1.2746e-11	1.5356e-10	AKAP6	34	49	64	213	251	162
NM_000984	3036.59	1.14874	0.169644	6.77149	1.27466e-11	1.5356e-10	RPL23A	5256	3743	3903	1531	1734	2466
NM_153259	132.506	-1.82938	0.270246	-6.76932	1.29387e-11	1.55715e-10	MCOLN2	68	68	42	250	191	185
NM_020890	483.03	-1.42547	0.210768	-6.76322	1.34961e-11	1.62091e-10	KIAA1524	323	250	233	853	778	498
NM_004095	1744.17	3.02783	0.447793	6.76168	1.36403e-11	1.63656e-10	EIF4EBP1	3662	2797	3082	308	224	627
NM_020182	875.517	5.45699	0.807113	6.76112	1.36929e-11	1.64119e-10	PMEPA1	1645	1776	1768	17	14	88
NM_002703	600.873	-1.16896	0.172901	-6.7609	1.37138e-11	1.64202e-10	PPAT	421	346	366	947	896	674
NM_004255	1208.9	1.13242	0.167651	6.7546	1.43225e-11	1.71142e-10	COX5A	2052	1445	1618	650	679	970
NM_019037	331.798	1.4499	0.214733	6.75209	1.45728e-11	1.73956e-10	EXOSC4	577	445	470	149	144	247
NM_003385	185.891	-1.5233	0.225622	-6.75157	1.4625e-11	1.74401e-10	VSNL1	114	104	76	295	298	242
NM_005435	31.5249	8.43776	1.25075	6.74615	1.5182e-11	1.8086e-10	ARHGEF5	88	50	58	0	0	0
NM_152769	143.083	1.76927	0.262346	6.74402	1.54059e-11	1.83341e-10	CBARP	325	177	188	54	74	69
NM_020169	31.4445	8.42954	1.25142	6.73599	1.62816e-11	1.93566e-10	LXN	57	67	66	0	0	0
NR_121586	57.4721	-2.51682	0.373653	-6.73571	1.63136e-11	1.9375e-10	RFX3-AS1	17	21	14	93	117	86
NM_182623	53.2774	8.22785	1.22429	6.72051	1.81086e-11	2.14635e-10	FAM131C	144	97	88	0	0	1
NM_152903	138.863	-1.73718	0.258529	-6.71948	1.82372e-11	2.15941e-10	KBTBD6	64	65	66	249	230	167
NM_207396	152.175	2.13051	0.317202	6.71659	1.86025e-11	2.20045e-10	RNF207	291	189	282	85	57	29
NM_016074	32.0356	4.96932	0.739956	6.71569	1.87175e-11	2.21183e-10	BOLA1	76	57	58	0	6	0
NM_016299	157.535	-1.78931	0.266572	-6.71229	1.91596e-11	2.2618e-10	HSPA14	85	69	63	308	259	172
NR_003239	70.4758	2.27721	0.339336	6.71078	1.93585e-11	2.28298e-10	SNHG11	138	100	121	20	34	19
NM_018397	30.9471	-4.73367	0.705537	-6.70931	1.95553e-11	2.30254e-10	CHDH	5	0	2	49	78	54
NM_006366	632.625	-1.07518	0.160254	-6.70924	1.95636e-11	2.30254e-10	CAP2	448	406	390	943	910	744
NM_018558	52.0196	-8.20175	1.22251	-6.70893	1.96055e-11	2.30516e-10	GABRQ	0	1	0	109	108	97
NM_001304793	67.7638	-2.77864	0.415233	-6.69176	2.20504e-11	2.58487e-10	SAYSD1	14	23	15	165	122	70
NM_032043	295.468	-1.49697	0.223766	-6.68987	2.23366e-11	2.61581e-10	BRIP1	196	150	130	515	485	320
NM_001482	83.6997	-1.97825	0.295725	-6.68949	2.23946e-11	2.62e-10	GATM	33	38	32	138	140	126
NM_001145418	353.819	-1.15088	0.172239	-6.68187	2.35906e-11	2.75716e-10	TTC28	247	222	203	439	504	536
NM_016037	400.863	-1.12826	0.168889	-6.68049	2.38138e-11	2.78048e-10	UTP11L	306	246	221	598	559	509
NM_006336	476.508	1.0963	0.164206	6.67637	2.44933e-11	2.85699e-10	ZER1	817	615	568	333	303	284
NR_002834	35.1135	-6.15431	0.92227	-6.673	2.50621e-11	2.91785e-10	DUSP5P1	2	0	1	78	61	71
NM_006237	48.3022	7.18617	1.0769	6.67299	2.50648e-11	2.91785e-10	POU4F1	127	81	89	0	0	2
NM_198573	30.3052	-8.3894	1.25829	-6.6673	2.60561e-11	3.03024e-10	ENHO	0	0	0	59	45	80
NM_002178	652.674	1.71701	0.257547	6.6668	2.61434e-11	3.0374e-10	IGFBP6	1246	868	971	234	198	494
NM_015306	793.928	-1.02377	0.153671	-6.66208	2.69981e-11	3.13359e-10	USP24	550	531	514	1098	1172	952
NM_018353	279.46	-1.6752	0.251665	-6.65647	2.80488e-11	3.25233e-10	MIS18BP1	164	147	98	505	491	291
NM_000693	33.0244	3.5224	0.529283	6.65503	2.83247e-11	3.28108e-10	ALDH1A3	63	60	62	5	7	4
NM_020856	84.1949	2.03677	0.30608	6.65436	2.84533e-11	3.29273e-10	TSHZ3	171	108	139	42	28	30
NM_021239	850.74	-1.00541	0.1511	-6.65396	2.85313e-11	3.29851e-10	RBM25	643	543	546	1210	1243	985
NM_019886	177.758	1.61266	0.24239	6.65316	2.8686e-11	3.31313e-10	CHST7	321	252	250	75	70	121
NM_022371	418.286	-1.20203	0.18084	-6.64694	2.99259e-11	3.45294e-10	TOR3A	282	249	244	547	505	717
NM_001123366	28.8551	8.30697	1.25281	6.63066	3.34192e-11	3.84845e-10	HMSD	62	58	56	0	0	0
NM_145018	171.726	-2.00591	0.302592	-6.6291	3.37742e-11	3.88553e-10	DDIAS	84	77	49	331	336	164
NM_012320	344.192	-1.12487	0.16971	-6.62821	3.39785e-11	3.9052e-10	PLA2G15	246	199	218	436	467	528
NM_053053	126.545	-1.77105	0.267536	-6.61985	3.59563e-11	4.12848e-10	TADA1	60	54	61	242	195	155
NM_001004356	70.4543	2.49881	0.377669	6.61639	3.68078e-11	4.21799e-10	FGFRL1	115	121	127	20	33	11
NM_014344	642.174	1.29141	0.19524	6.6145	3.72818e-11	4.26399e-10	FJX1	986	896	901	325	298	508
NM_013379	1265.27	1.65933	0.251023	6.61029	3.83574e-11	4.38275e-10	DPP7	2379	1734	1806	448	409	994
NM_015600	28.6153	4.57486	0.692337	6.60785	3.89938e-11	4.45113e-10	ABHD12	73	48	49	1	2	4
NM_002133	768.771	1.53034	0.231611	6.60735	3.91247e-11	4.46174e-10	HMOX1	1328	1079	1095	295	298	609
NM_005413	49.1212	8.10816	1.22724	6.60682	3.92658e-11	4.47348e-10	SIX3	103	82	114	1	0	0
NM_004463	252.417	1.34356	0.20342	6.60486	3.97885e-11	4.52864e-10	FGD1	427	326	359	115	141	177
NM_002448	122.776	1.74668	0.264521	6.60317	4.02462e-11	4.5763e-10	MSX1	209	189	180	41	58	72
NM_006099	296.443	-1.14247	0.173246	-6.59451	4.26673e-11	4.84222e-10	PIAS3	222	165	181	388	419	430
NM_005857	1151.75	-1.03435	0.156905	-6.5922	4.33363e-11	4.9134e-10	ZMPSTE24	862	724	728	1719	1692	1273
NM_002577	1855.02	-1.18263	0.179484	-6.58907	4.42605e-11	5.01334e-10	PAK2	1224	1102	1137	2977	2928	1884
NM_015207	311.041	1.19457	0.181416	6.58468	4.55878e-11	5.15871e-10	OTUD3	438	423	456	197	174	202
NM_018557	149.04	-1.88122	0.28582	-6.58184	4.64671e-11	5.25316e-10	LRP1B	55	79	58	202	311	196
NM_006378	103.821	1.76394	0.268009	6.58164	4.65277e-11	5.25495e-10	SEMA4D	185	141	166	53	51	39
NM_053279	27.7805	8.25283	1.25615	6.56994	5.03348e-11	5.67402e-10	FAM167A	61	48	61	0	0	0
NM_032110	34.2566	6.0908	0.927406	6.56757	5.11419e-11	5.75947e-10	DMRTA2	76	78	52	2	0	1
NR_024496	28.0947	4.77583	0.727683	6.56307	5.27125e-11	5.93066e-10	PTGER4P2-CDK2AP2P2	73	45	50	2	3	1
NR_044993	45.2444	2.72962	0.416138	6.55942	5.40179e-11	6.07171e-10	GAS6-AS2	102	68	73	10	10	16
NM_024116	264.943	-1.45809	0.222376	-6.55684	5.49611e-11	6.17182e-10	TAF1D	152	103	178	425	414	337
NM_080621	99.1877	2.81939	0.430776	6.54492	5.95263e-11	6.67172e-10	SAMD10	209	185	139	11	12	52
NM_018036	313.29	-1.49066	0.227829	-6.54288	6.0347e-11	6.75726e-10	ATG2B	198	183	123	562	478	358
NM_005433	870.974	-1.11991	0.171207	-6.54125	6.10071e-11	6.82466e-10	YES1	535	540	592	1277	1333	1000
NM_001145434	97.7377	1.81751	0.277892	6.54034	6.13778e-11	6.8596e-10	ZNF880	184	119	166	46	39	46
NM_003038	79.5063	2.11907	0.32404	6.53954	6.17084e-11	6.88999e-10	SLC1A4	107	140	142	30	30	30
NM_182924	400.292	1.08918	0.166659	6.53536	6.34564e-11	7.07171e-10	MICALL2	642	517	512	223	278	275
NM_001166109	32.6123	-4.13463	0.632815	-6.53372	6.41567e-11	7.14298e-10	PALLD	7	0	4	64	80	43
NM_003747	669.667	-1.21553	0.186178	-6.52888	6.62649e-11	7.36248e-10	TNKS	423	437	367	1041	1054	737
NR_121579	360.983	1.14563	0.175474	6.52876	6.63162e-11	7.36248e-10	LOC101928525	647	441	448	232	240	209
NM_003863	393.127	1.40028	0.214535	6.52706	6.70723e-11	7.43939e-10	DPM2	648	520	579	194	161	301
NM_001081	50.0024	-3.12879	0.479408	-6.52637	6.7384e-11	7.46691e-10	CUBN	7	9	15	84	132	55
NM_145016	27.2697	-8.23658	1.26242	-6.52443	6.82589e-11	7.55673e-10	GLYATL2	0	0	0	59	64	42
NR_125739	590.289	1.10868	0.170034	6.5203	7.01684e-11	7.75351e-10	CEBPB-AS1	1009	712	765	345	329	461
NM_152345	155.653	1.76537	0.271067	6.51265	7.38377e-11	8.1513e-10	ANKRD13B	301	224	216	54	56	105
NM_152420	206.616	1.46188	0.224584	6.5093	7.55042e-11	8.32744e-10	CARNMT1	330	311	284	108	138	87
NM_018023	628.893	-1.00893	0.155018	-6.50844	7.59334e-11	8.36692e-10	YEATS2	439	432	401	852	910	782
NM_020769	29.6701	4.08349	0.627802	6.50442	7.79932e-11	8.57779e-10	RGAG1	54	55	61	6	1	3
NM_020762	296.831	1.28345	0.197523	6.49772	8.15486e-11	8.96043e-10	SRGAP1	452	408	424	196	190	137
NR_024373	73.2463	2.07698	0.319762	6.49539	8.28199e-11	9.09161e-10	MIR4435-2HG	137	111	115	24	37	24
NR_039689	32.3974	3.59262	0.553153	6.49481	8.31395e-11	9.11817e-10	MIR4477B	69	64	50	7	6	2
NM_006218	415.952	-1.63056	0.251107	-6.4935	8.38657e-11	9.18924e-10	PIK3CA	224	213	183	746	782	372
NM_015009	33.693	3.37158	0.519744	6.487	8.75604e-11	9.58513e-10	PDZRN3	62	58	67	5	4	9
NM_030641	284.276	1.34695	0.207751	6.48349	8.9627e-11	9.80222e-10	APOL6	506	385	365	136	206	144
NM_006083	670.002	-1.05403	0.162639	-6.48079	9.12451e-11	9.9699e-10	IK	503	413	419	798	845	1101
NM_020401	436.391	-1.18914	0.183621	-6.47603	9.41646e-11	1.02698e-09	NUP107	338	220	263	625	701	511
NM_015675	270.034	1.40734	0.217896	6.45878	1.05547e-10	1.14898e-09	GADD45B	477	343	387	126	122	201
NM_181723	195.638	1.79205	0.277821	6.45038	1.11567e-10	1.21227e-09	MICU3	358	253	322	105	112	48
NM_138288	428.144	-1.02513	0.158965	-6.44881	1.1273e-10	1.22378e-09	SPTSSA	326	258	281	581	619	539
NM_001795	25.7599	-8.15454	1.26531	-6.44472	1.15814e-10	1.2561e-09	CDH5	0	0	0	64	44	48
NM_006351	638.247	1.24321	0.192952	6.4431	1.1706e-10	1.26843e-09	TIMM44	1028	786	938	333	306	512
NM_001079843	25.8584	8.1512	1.26535	6.44187	1.18011e-10	1.27757e-09	CASZ1	66	37	57	0	0	0
NM_018051	280.995	1.17966	0.183328	6.4347	1.23714e-10	1.33684e-09	WDR60	457	368	371	160	160	202
NM_020201	39.9525	3.11995	0.484998	6.43292	1.25177e-10	1.35088e-09	NT5M	71	65	82	3	10	12
NM_182976	342.187	-1.23257	0.191606	-6.43284	1.25243e-10	1.35088e-09	ZNF326	234	189	203	483	573	397
NM_152551	250.412	-1.40784	0.218966	-6.4295	1.28023e-10	1.37959e-09	SNRNP48	137	136	144	421	395	284
NM_001114	135.465	-1.5779	0.245557	-6.42579	1.31184e-10	1.41236e-09	ADCY7	92	64	54	213	216	186
NM_014338	418.058	1.05158	0.163674	6.42488	1.31975e-10	1.41958e-09	PISD	722	514	504	263	276	286
NM_020121	294.427	-1.40019	0.218196	-6.4171	1.38897e-10	1.49267e-09	UGGT2	198	137	163	483	494	315
NM_005966	435.035	-1.2184	0.190042	-6.4112	1.44383e-10	1.54878e-09	NAB1	286	253	260	657	707	477
NM_138408	586.237	-1.00136	0.156541	-6.39678	1.58691e-10	1.69607e-09	GTF3C6	480	324	399	791	717	863
NM_025225	27.7364	5.35681	0.837949	6.39277	1.62911e-10	1.73801e-09	PNPLA3	58	57	50	2	1	1
NM_198488	26.5093	8.18167	1.27991	6.39238	1.63322e-10	1.74082e-09	FAM83H	39	74	45	0	0	0
NR_026938	24.6073	-8.08848	1.26553	-6.39138	1.64391e-10	1.74904e-09	ADCY10P1	0	0	0	55	50	44
NM_001001436	124.999	-1.64392	0.257251	-6.39035	1.65509e-10	1.75934e-09	C16orf87	59	69	56	187	215	171
NR_073453	26.4381	-4.68803	0.733651	-6.38999	1.65892e-10	1.76181e-09	LINC00601	1	2	3	48	59	47
NM_015057	480.755	-1.12508	0.176129	-6.38779	1.683e-10	1.78495e-09	MYCBP2	300	321	297	724	690	581
NM_006364	962.391	-1.14319	0.179049	-6.38479	1.71632e-10	1.81621e-09	SEC23A	612	556	659	1544	1422	1042
NM_203301	225.666	-1.42487	0.223296	-6.38109	1.75829e-10	1.85894e-09	FBXO33	147	118	111	402	335	258
NM_018064	726.879	-1.11892	0.175355	-6.38085	1.76103e-10	1.86017e-09	AKIRIN2	553	435	420	1122	1105	785
NM_004091	132.892	-1.56325	0.245106	-6.37786	1.79581e-10	1.8952e-09	E2F2	72	72	61	194	176	232
NM_023015	47.8917	2.86938	0.45014	6.37441	1.83671e-10	1.93663e-09	INTS3	112	45	105	11	11	13
NR_015454	59.3926	2.4451	0.383709	6.37226	1.86257e-10	1.96213e-09	MAFG-AS1	122	85	102	11	16	29
NM_005879	115.237	-1.68063	0.263803	-6.37077	1.88085e-10	1.97962e-09	TRAIP	79	47	44	163	188	182
NR_034101	25.0474	-8.11441	1.27439	-6.36729	1.92403e-10	2.02325e-09	NCAM1-AS1	0	0	0	33	59	60
NM_000692	248	1.28004	0.201065	6.3663	1.93647e-10	2.0345e-09	ALDH1B1	359	349	361	170	127	141
NM_014788	291.341	1.12076	0.176067	6.36554	1.94601e-10	2.0427e-09	TRIM14	476	365	385	189	196	171
NM_032427	371.897	-1.34054	0.210619	-6.36479	1.95563e-10	2.05035e-09	MAML2	185	203	249	575	595	443
NM_001164479	24.3925	8.06479	1.26711	6.36469	1.95679e-10	2.05035e-09	C5orf63	55	53	41	0	0	0
NM_018112	406.209	1.03453	0.162638	6.36095	2.00504e-10	2.09903e-09	TMEM38B	583	516	567	274	280	253
NM_138374	64.863	-2.05702	0.323444	-6.35974	2.02101e-10	2.11387e-09	ZNF845	29	25	23	104	101	112
NM_014729	222.63	-1.38475	0.217845	-6.3566	2.06273e-10	2.15455e-09	TOX	133	133	110	355	356	263
NR_125806	51.7331	2.8208	0.443764	6.35653	2.06357e-10	2.15455e-09	LINC01411	116	76	88	4	14	21
NM_014037	30.8236	3.41502	0.537285	6.35606	2.06991e-10	2.15925e-09	SLC6A16	59	49	64	6	5	5
NM_023940	24.2565	8.05549	1.26793	6.35327	2.1078e-10	2.19683e-09	RASL11B	46	49	52	0	0	0
NM_002519	218.301	-1.69468	0.26675	-6.35304	2.11099e-10	2.1982e-09	NPAT	116	107	92	426	373	209
NM_001003702	23.9429	8.03997	1.268	6.34069	2.28745e-10	2.37828e-09	ARHGEF35	63	44	41	0	0	0
NM_001039844	74.1077	-2.24959	0.354788	-6.34065	2.28798e-10	2.37828e-09	ACBD7	22	26	30	128	156	86
NM_004157	354.756	-1.30179	0.205346	-6.33948	2.30536e-10	2.39423e-09	PRKAR2A	170	226	221	467	515	547
NM_022755	328.537	1.22078	0.192785	6.33237	2.41421e-10	2.50064e-09	IPPK	532	417	461	230	211	156
NM_006544	694.453	-1.27382	0.201231	-6.33015	2.44916e-10	2.53461e-09	EXOC5	394	416	423	1150	1103	718
NM_004537	122.129	-1.76208	0.278405	-6.32919	2.46455e-10	2.54829e-09	NAP1L1	65	39	67	226	191	154
NM_133447	38.9728	6.87358	1.08616	6.32835	2.47791e-10	2.55986e-09	AGAP11	95	68	75	0	0	2
NM_018059	43.6291	2.71207	0.428588	6.32792	2.48488e-10	2.5648e-09	RADIL	93	68	72	17	8	10
NM_021237	264.233	-1.18731	0.187661	-6.32685	2.50212e-10	2.58033e-09	SELK	172	162	158	329	376	408
NR_026759	26.9095	4.98481	0.788746	6.31992	2.61699e-10	2.69547e-09	FAM95B1	77	37	49	3	1	1
NR_024130	119.917	1.63396	0.258544	6.31984	2.61836e-10	2.69547e-09	DNMBP-AS1	171	176	203	55	57	65
NM_005226	65.2242	-2.14936	0.340239	-6.31721	2.66334e-10	2.73937e-09	S1PR3	23	24	26	104	127	91
NR_125791	23.6703	8.02077	1.27014	6.31488	2.70376e-10	2.77608e-09	RORB-AS1	50	53	41	0	0	0
NM_017759	220.14	-1.40136	0.222097	-6.30965	2.79665e-10	2.86895e-09	INO80D	123	123	122	334	377	255
NR_038452	255.775	-1.21124	0.192076	-6.30606	2.8622e-10	2.93363e-09	NAPA-AS1	171	145	156	306	384	393
NM_021629	741.265	-1.00358	0.159166	-6.30522	2.87781e-10	2.94705e-09	GNB4	572	474	466	1069	1089	836
NR_002833	105.953	-1.81694	0.288248	-6.30339	2.91208e-10	2.97696e-09	DPY19L2P1	66	44	35	166	197	137
NM_014034	590.198	-1.12583	0.17866	-6.30151	2.94754e-10	3.00798e-09	ASF1A	403	354	376	884	923	642
NM_001105570	356.98	1.23911	0.197185	6.28401	3.29949e-10	3.35846e-09	NUDT19	598	514	426	258	210	175
NM_001025	5481.21	1.38107	0.219775	6.28401	3.29956e-10	3.35846e-09	RPS23	9465	7081	7798	2330	2244	4672
NM_001004304	293.797	1.18253	0.188221	6.28267	3.32805e-10	3.38452e-09	ZNF740	447	376	424	155	175	215
NM_014322	222.269	-1.48261	0.236068	-6.28045	3.37592e-10	3.43024e-09	OPN3	105	110	140	364	365	261
NM_182699	23.1175	7.98601	1.2725	6.27584	3.47755e-10	3.53045e-09	DDX53	43	46	51	0	0	0
NM_001271870	99.6283	-1.66905	0.266046	-6.27356	3.52891e-10	3.5795e-09	SRGAP2B	54	44	48	155	166	138
NM_002497	129.227	-1.64236	0.262014	-6.2682	3.65257e-10	3.69854e-09	NEK2	83	44	67	218	208	167
NM_020337	59.8627	-2.24673	0.358745	-6.26275	3.78257e-10	3.82358e-09	ANKRD50	17	24	22	114	94	91
NM_000947	119.452	-1.80057	0.288029	-6.25134	4.06947e-10	4.11006e-09	PRIM2	75	49	41	238	177	147
NM_007176	292.05	-1.20908	0.193583	-6.24579	4.2165e-10	4.2549e-09	C14orf1	203	177	160	454	437	343
NM_000455	1391.37	1.15578	0.185174	6.24161	4.33096e-10	4.3629e-09	STK11	2252	1790	1851	690	746	1182
NM_020935	224.477	-1.49064	0.239236	-6.23082	4.63994e-10	4.67015e-09	USP37	108	120	129	374	379	248
NM_004642	84.4105	1.90549	0.305849	6.23016	4.65963e-10	4.68596e-09	CDK2AP1	163	122	125	28	31	49
NM_015144	413.884	-1.10249	0.177265	-6.21943	4.98962e-10	5.00923e-09	ZCCHC14	277	257	268	624	603	482
NM_006455	467.497	1.20199	0.193435	6.2139	5.16868e-10	5.18014e-09	P3H4	789	616	598	254	231	375
NM_002245	27.1054	-4.48181	0.721364	-6.21297	5.19927e-10	5.20636e-09	KCNK1	0	1	6	53	50	54
NM_001000	489.298	-1.06252	0.171027	-6.21258	5.212e-10	5.21467e-09	RPL39	394	299	282	772	631	601
NM_003841	21.9503	7.91255	1.27371	6.21223	5.22386e-10	5.21777e-09	TNFRSF10C	47	41	46	0	0	0
NM_020873	21.9692	-7.92484	1.27569	-6.21218	5.22546e-10	5.21777e-09	LRRN1	0	0	0	50	45	38
NM_173593	50.9176	2.44315	0.39329	6.21209	5.22843e-10	5.21777e-09	B4GALNT3	93	75	95	12	13	23
NM_145649	102.401	-1.93476	0.311481	-6.21148	5.24868e-10	5.23353e-09	GCNT2	52	55	23	160	158	174
NM_004124	887.457	-1.02072	0.164417	-6.2081	5.36306e-10	5.34305e-09	GMFB	695	543	561	1294	1341	963
NM_152765	29.1271	3.64982	0.588683	6.19998	5.64708e-10	5.61648e-09	C8orf46	57	63	44	7	3	3
NM_004111	849.113	-1.05557	0.170514	-6.1905	5.99733e-10	5.95474e-09	FEN1	691	512	496	1043	996	1441
NM_006901	208.375	-1.46802	0.23741	-6.1835	6.26938e-10	6.21435e-09	MYO9A	103	126	106	282	381	263
NM_021627	424.204	-1.04968	0.169805	-6.18167	6.34253e-10	6.27669e-09	SENP2	284	263	295	639	549	544
NM_017491	344.787	1.42637	0.230905	6.17728	6.52171e-10	6.44815e-09	WDR1	539	479	516	145	150	273
NM_006256	872.878	-1.15402	0.187042	-6.16982	6.83662e-10	6.75382e-09	PKN2	608	542	505	1350	1406	887
NM_030622	36.5542	7.68332	1.24603	6.16624	6.99326e-10	6.90276e-09	CYP2S1	104	49	74	1	0	0
NM_006716	599.564	-1.10213	0.178857	-6.16211	7.17802e-10	7.07918e-09	DBF4	409	394	359	891	926	658
NM_004629	370.06	-1.15358	0.187376	-6.1565	7.43709e-10	7.32239e-09	FANCG	309	180	222	527	449	573
NM_015124	212.511	1.41493	0.229997	6.15195	7.65347e-10	7.52281e-09	GRAMD4	382	274	296	104	91	157
NM_198463	20.9687	-7.85767	1.27801	-6.14835	7.82946e-10	7.67013e-09	C3orf67	0	0	0	45	43	39
NM_206833	174.669	1.3544	0.220296	6.14808	7.84266e-10	7.67666e-09	CTXN1	312	237	224	86	94	118
NM_005534	135.053	1.75775	0.28625	6.1406	8.22111e-10	8.0337e-09	IFNGR2	201	242	188	43	59	85
NM_145307	147.391	-1.60396	0.261335	-6.13755	8.38019e-10	8.18235e-09	RTKN2	89	75	60	260	246	165
NM_022774	20.9799	-7.85835	1.28133	-6.13295	8.62632e-10	8.41568e-09	EXO5	0	0	0	42	50	35
NM_003679	140.867	-1.95492	0.318787	-6.13238	8.65723e-10	8.43882e-09	KMO	76	61	41	248	297	132
NM_145168	20.9593	7.84857	1.28003	6.13154	8.70331e-10	8.47671e-09	SDR42E1	57	35	38	0	0	0
NM_138689	2578.18	1.2939	0.211124	6.12861	8.86487e-10	8.61977e-09	PPP1R14B	4340	3421	3483	1192	1119	2229
NM_024577	92.888	1.69249	0.276227	6.12719	8.94472e-10	8.69021e-09	SH3TC2	178	132	127	48	46	39
NR_002612	86.1447	-1.91375	0.3124	-6.12595	9.01449e-10	8.75076e-09	DLEU2	35	33	42	118	175	119
NM_000808	90.6559	-1.74529	0.284917	-6.12561	9.0335e-10	8.76197e-09	GABRA3	49	32	47	154	142	127
NM_014584	628.199	-1.23257	0.201249	-6.1246	9.09129e-10	8.81075e-09	ERO1A	389	355	399	1017	1016	632
NM_052941	21.5301	7.88184	1.28722	6.12315	9.17441e-10	8.88397e-09	GBP4	34	53	42	0	0	0
NM_006404	408.526	1.09574	0.17896	6.12281	9.19366e-10	8.89529e-09	PROCR	645	577	482	299	226	264
NM_001099220	206.906	1.46485	0.239293	6.12157	9.26561e-10	8.95752e-09	ZNF862	350	286	295	112	75	147
NM_018490	825.208	-1.06315	0.173946	-6.11197	9.84064e-10	9.50561e-09	LGR4	556	535	536	1204	1282	891
NM_002449	20.6142	-7.83328	1.2818	-6.11117	9.89014e-10	9.54557e-09	MSX2	0	0	0	34	46	45
NM_003068	82.7453	-1.88629	0.308672	-6.11097	9.90246e-10	9.54961e-09	SNAI2	50	35	24	144	119	132
NM_032420	20.491	7.8145	1.27982	6.10594	1.02196e-09	9.84732e-09	PCDH1	50	39	37	0	0	0
NM_024042	1531.44	1.24511	0.20414	6.09932	1.06523e-09	1.02391e-08	METRN	2588	2091	1936	764	688	1309
NM_001012301	20.307	7.80031	1.28042	6.09201	1.11499e-09	1.06911e-08	ARSI	44	39	41	0	0	0
NM_181489	286.398	-1.06404	0.174695	-6.09084	1.12321e-09	1.07612e-08	ZNF445	200	179	187	387	378	409
NM_133367	182.407	-1.39367	0.22885	-6.08988	1.12993e-09	1.08087e-08	PAQR8	118	80	111	271	307	222
NR_109952	74.1282	1.99771	0.328043	6.08977	1.1307e-09	1.08087e-08	LOC101927051	124	100	138	33	21	36
NM_007018	153.039	-1.38799	0.227923	-6.08974	1.13093e-09	1.08087e-08	CNTRL	105	87	68	221	235	215
NR_033928	20.2021	7.79371	1.28092	6.08447	1.16879e-09	1.11524e-08	LOC389641	48	39	37	0	0	0
NM_173557	20.9784	7.84487	1.29033	6.07973	1.20387e-09	1.14778e-08	RNF152	32	41	53	0	0	0
NM_015873	24.2211	4.55293	0.748893	6.07955	1.2052e-09	1.14811e-08	VILL	51	44	47	3	0	3
NM_014399	199.806	-1.48678	0.245159	-6.06455	1.32324e-09	1.25853e-08	TSPAN13	134	92	98	343	339	209
NM_001270493	121.103	-1.54611	0.255149	-6.05964	1.36428e-09	1.29651e-08	SREK1	63	68	57	174	207	165
NM_002349	33.11	7.53639	1.24401	6.05814	1.37702e-09	1.30756e-08	LY75	72	69	60	1	0	0
NR_038263	27.0417	-4.11584	0.679472	-6.05741	1.38329e-09	1.31143e-08	SOCS2-AS1	2	0	7	51	46	58
NM_018304	1208.26	-1.06729	0.176196	-6.05741	1.38333e-09	1.31143e-08	PRR11	946	717	737	1771	1938	1240
NM_017845	374.868	-1.18591	0.1958	-6.05675	1.389e-09	1.31574e-08	COMMD8	272	232	198	622	530	424
NM_178140	68.7309	-2.1467	0.354514	-6.05534	1.40123e-09	1.32625e-08	PDZD2	39	14	26	117	128	95
NM_003009	341.103	-1.10206	0.182022	-6.05458	1.40788e-09	1.33148e-08	SEPW1	266	221	179	418	491	502
NM_025195	30.888	3.63048	0.599663	6.0542	1.41117e-09	1.33351e-08	TRIB1	67	62	46	7	0	7
NR_131012	1115.04	-1.04678	0.17298	-6.05146	1.43538e-09	1.3553e-08	NEAT1	948	599	702	1616	1725	1207
NM_003384	136.317	-1.50484	0.248927	-6.04529	1.49143e-09	1.40597e-08	VRK1	75	62	80	233	207	170
NM_181789	19.6237	-7.76225	1.28437	-6.0436	1.50709e-09	1.41846e-08	GLDN	0	0	0	39	36	44
NR_033998	42.6083	-2.54371	0.421206	-6.0391	1.54973e-09	1.45625e-08	LOC729970	12	12	14	75	85	60
NM_001010888	44.9098	-2.73369	0.452918	-6.03572	1.58252e-09	1.48587e-08	ZC3H12B	23	7	7	83	86	68
NM_022841	410.78	-1.2628	0.20927	-6.03431	1.59648e-09	1.49779e-08	RFX7	247	230	259	582	732	440
NM_001846	3438.91	1.16506	0.193122	6.03279	1.61154e-09	1.50951e-08	COL4A2	5156	4620	4745	1693	1737	3014
NM_001040011	211.115	1.51755	0.251567	6.03237	1.6157e-09	1.51219e-08	SWI5	351	310	296	82	89	161
NM_024686	234.813	-1.18805	0.197031	-6.02978	1.64185e-09	1.53544e-08	TTLL7	158	136	144	373	321	294
NR_125974	100.174	-1.70912	0.283736	-6.02364	1.70542e-09	1.59236e-08	LOC101929147	42	55	45	154	172	138
NM_052920	61.0476	-2.20685	0.366534	-6.02085	1.73499e-09	1.61868e-08	KLHL29	36	14	18	91	97	117
NM_000479	137.567	1.473	0.244675	6.02022	1.7418e-09	1.62375e-08	AMH	282	171	175	73	77	71
NM_014244	19.7001	7.76021	1.28983	6.01647	1.78265e-09	1.65919e-08	ADAMTS2	58	30	35	0	0	0
NM_002006	848.264	-1.00435	0.166984	-6.01465	1.80273e-09	1.67462e-08	FGF2	650	566	512	1238	1266	922
NM_006041	184.727	-1.45768	0.242365	-6.0144	1.80556e-09	1.67521e-08	HS3ST3B1	100	103	97	341	265	213
NM_003468	188.906	-1.22947	0.204487	-6.01244	1.82748e-09	1.69287e-08	FZD5	121	106	118	264	285	253
NM_024407	896.099	1.21887	0.203015	6.00382	1.92723e-09	1.78246e-08	NDUFS7	1583	1115	1168	471	408	757
NR_110457	26.1438	5.69417	0.948687	6.00216	1.94715e-09	1.79947e-08	HAGLROS	50	44	62	0	2	1
NM_001086521	398.864	1.32788	0.221246	6.0018	1.95144e-09	1.80202e-08	C17orf89	679	507	567	227	153	310
NM_006480	398.533	1.33889	0.223306	5.99576	2.02539e-09	1.86737e-08	RGS14	667	472	616	173	192	321
NM_016946	447.157	1.00116	0.167	5.99498	2.0351e-09	1.87484e-08	F11R	694	551	584	334	311	257
NM_002993	19.4884	7.73969	1.2911	5.99467	2.03904e-09	1.877e-08	CXCL6	35	35	48	0	0	0
NM_024336	111.314	1.60563	0.268137	5.98807	2.12341e-09	1.95314e-08	IRX3	209	156	151	63	41	63
NM_024690	23.9911	4.54037	0.758408	5.98671	2.14127e-09	1.96803e-08	MUC16	62	29	52	3	1	2
NM_013242	357.831	-1.04564	0.174824	-5.98111	2.21618e-09	2.03369e-08	CFAP20	293	195	232	503	433	526
NM_012096	778.168	-1.01465	0.169676	-5.97991	2.23261e-09	2.04717e-08	APPL1	539	487	545	1153	1146	851
NM_024074	68.4552	2.04232	0.342286	5.96672	2.42066e-09	2.21269e-08	TMEM38A	140	93	107	38	22	21
NM_021021	52.3467	2.22184	0.372723	5.96111	2.50531e-09	2.28651e-08	SNTB1	85	83	94	15	18	23
NM_000156	112.874	1.63314	0.274642	5.94643	2.7406e-09	2.49737e-08	GAMT	214	156	156	38	64	65
NM_032515	25.6062	-3.85588	0.648942	-5.94179	2.81932e-09	2.56512e-08	BOK	2	5	3	57	34	54
NM_016399	319.833	1.10826	0.186567	5.94028	2.84531e-09	2.58677e-08	TRIAP1	514	427	399	241	174	199
NM_004094	766.862	-1.09226	0.183913	-5.93901	2.86744e-09	2.60487e-08	EIF2S1	593	504	406	1149	1189	821
NM_014465	18.7183	7.68094	1.29351	5.93808	2.88385e-09	2.61775e-08	SULT1B1	33	39	41	0	0	0
NM_005763	439.202	-1.12031	0.188672	-5.93788	2.88738e-09	2.61894e-08	AASS	281	279	282	677	658	485
NM_001251830	28.3937	3.28299	0.553028	5.93638	2.91375e-09	2.63878e-08	SPP1	54	48	55	7	6	3
NM_032726	139.011	-1.36289	0.229596	-5.93605	2.91979e-09	2.64221e-08	PLCD4	93	72	74	205	181	221
NM_021951	31.3453	6.55499	1.10448	5.9349	2.9402e-09	2.65863e-08	DMRT1	85	62	45	1	1	0
NR_132315	31.0974	-7.45593	1.25714	-5.93085	3.01363e-09	2.72293e-08	FRG1CP	0	1	0	81	61	45
NM_001134382	76.7842	1.94017	0.327337	5.92712	3.08294e-09	2.78127e-08	IQSEC1	127	121	123	30	44	22
NR_038230	35.4772	2.80298	0.472966	5.9264	3.09651e-09	2.79137e-08	LOC284080	80	47	65	6	10	11
NM_001453	270.333	1.07284	0.181097	5.92411	3.14002e-09	2.82842e-08	FOXC1	422	369	331	167	173	188
NM_004226	273.178	-1.35773	0.229212	-5.92348	3.15196e-09	2.837e-08	STK17B	177	118	176	427	468	294
NM_182565	499.715	1.22609	0.207119	5.91976	3.22415e-09	2.89976e-08	UBALD2	802	638	706	241	248	420
NM_002910	30.7243	6.52552	1.10238	5.91946	3.22991e-09	2.90272e-08	RENBP	62	59	64	0	0	2
NM_001670	127.736	1.44489	0.244184	5.9172	3.27459e-09	2.93838e-08	ARVCF	216	169	188	79	56	73
NM_020911	74.0539	1.84129	0.311183	5.91706	3.27752e-09	2.93876e-08	PLXNA4	130	118	106	28	29	41
NM_001044264	272.889	-1.11253	0.188239	-5.91021	3.41667e-09	3.06119e-08	MSMP	187	172	168	323	405	403
NM_000927	29.7568	7.38287	1.25047	5.90409	3.54604e-09	3.17468e-08	ABCB1	73	58	51	1	0	0
NM_005128	265.529	1.18424	0.200596	5.90363	3.55591e-09	3.18109e-08	DOPEY2	387	379	357	190	165	136
NM_001195430	273.365	-1.47916	0.250893	-5.89556	3.73418e-09	3.33549e-08	DCLK1	151	140	149	498	463	255
NM_020764	294.08	1.78777	0.303334	5.89373	3.77573e-09	3.37004e-08	CASKIN1	527	408	464	89	81	232
NM_138801	30.3384	6.51015	1.10493	5.89193	3.81711e-09	3.40039e-08	GALM	80	48	58	0	0	2
NM_001039618	102.833	-1.79873	0.305441	-5.88894	3.88686e-09	3.45871e-08	CREBZF	71	41	31	182	173	129
NR_034091	104.116	1.5953	0.270916	5.88856	3.89569e-09	3.46395e-08	LOC100129046	178	151	150	56	39	62
NR_024495	29.232	-7.36639	1.25149	-5.88609	3.9543e-09	3.51341e-08	BMS1P6	0	1	0	56	65	55
NM_014149	141.26	-1.38848	0.236067	-5.88172	4.06032e-09	3.60488e-08	WDR91	88	76	75	199	178	243
NM_015072	177.041	-1.29023	0.219818	-5.86953	4.37029e-09	3.87422e-08	TTLL5	141	92	85	246	269	247
NM_001163438	160.496	-1.2681	0.216068	-5.869	4.38441e-09	3.88196e-08	SMIM10	106	97	85	224	239	224
NM_015886	18.1881	-7.6522	1.30385	-5.86895	4.38563e-09	3.88196e-08	PI15	0	0	0	37	48	25
NM_024546	141.435	-1.6315	0.278012	-5.86847	4.39837e-09	3.8903e-08	RNF219	81	84	46	257	214	176
NM_001292024	27.9607	3.84639	0.655624	5.86676	4.4439e-09	3.92762e-08	LOC100129940	41	56	60	0	7	4
NM_001039656	17.5906	7.59405	1.29488	5.86468	4.49989e-09	3.97411e-08	MTL5	42	34	32	0	0	0
NM_001792	121.862	1.97867	0.337504	5.86265	4.55533e-09	4.02005e-08	CDH2	208	193	192	31	33	86
NM_001242	25.674	3.85852	0.658247	5.8618	4.57865e-09	4.0376e-08	CD27	41	45	59	6	3	1
NM_015077	296.882	-1.09165	0.186254	-5.86107	4.59888e-09	4.0524e-08	SARM1	202	203	173	377	389	459
NM_152891	25.1103	3.99524	0.682401	5.85467	4.77955e-09	4.20214e-08	PRSS33	57	50	38	3	0	6
NM_182511	17.6756	7.6003	1.29912	5.85036	4.90497e-09	4.30919e-08	CBLN2	37	28	43	0	0	0
NM_001127208	178.695	-1.42714	0.244333	-5.84094	5.19062e-09	4.5506e-08	TET2	92	99	103	244	329	215
NM_001080433	18.2384	7.64342	1.3086	5.84092	5.19139e-09	4.5506e-08	CCDC85A	35	50	25	0	0	0
NM_002048	41.635	-2.87076	0.491797	-5.83728	5.30593e-09	4.64649e-08	GAS1	5	12	13	74	48	100
NM_018122	394.55	-1.20124	0.20581	-5.83665	5.3262e-09	4.65622e-08	DARS2	233	247	246	631	611	421
NM_018184	1142.84	-1.00683	0.172503	-5.8366	5.32774e-09	4.65622e-08	ARL8B	882	726	720	1777	1667	1173
NM_017734	17.9443	7.62668	1.30715	5.8346	5.39212e-09	4.70769e-08	PALMD	59	27	27	0	0	0
NM_033428	354.066	-1.0823	0.18581	-5.82477	5.71899e-09	4.98333e-08	TMEM261	255	195	246	465	418	576
NM_198859	470.938	-1.08382	0.186079	-5.82452	5.72764e-09	4.98716e-08	PRICKLE2	313	315	291	703	716	517
NM_147189	60.4295	2.08195	0.357868	5.81765	5.96802e-09	5.19262e-08	FAM110B	138	78	88	29	23	18
NM_021136	34.9165	-3.37917	0.581401	-5.81212	6.16884e-09	5.3594e-08	RTN1	10	7	2	38	52	104
NM_002236	28.2853	7.30942	1.25788	5.81089	6.21405e-09	5.3947e-08	KCNF1	71	60	42	0	0	1
NM_144643	100.202	-1.75828	0.302784	-5.80704	6.35857e-09	5.51129e-08	SCLT1	60	43	38	188	170	110
NR_103833	28.1896	3.18005	0.547628	5.80694	6.36243e-09	5.51129e-08	FAM27E3	61	48	47	6	3	8
NM_030962	272.934	-1.14592	0.197578	-5.79984	6.63779e-09	5.74135e-08	SBF2	187	146	187	430	382	326
NM_002867	103.16	-1.61779	0.278944	-5.79967	6.64457e-09	5.74299e-08	RAB3B	47	48	59	182	135	154
NM_198404	135.614	1.88245	0.324991	5.79232	6.94212e-09	5.98694e-08	KCTD4	272	150	238	58	86	31
NM_020452	206.238	-1.18028	0.203822	-5.79075	7.00741e-09	6.03439e-08	ATP8B2	154	123	111	280	261	327
NM_194449	276.966	1.03936	0.179498	5.79035	7.02385e-09	6.04411e-08	PHLPP1	402	371	364	181	194	174
NR_037438	62.5565	2.44467	0.422367	5.78802	7.12215e-09	6.11526e-08	MIR3665	131	108	86	6	23	30
NM_024536	266.957	1.27459	0.220265	5.7866	7.18253e-09	6.1626e-08	CHPF	450	356	354	111	160	203
NM_001040185	77.9764	-1.78395	0.308369	-5.78511	7.24662e-09	6.21305e-08	ZNF765	43	28	37	121	143	102
NM_024829	17.3708	-7.58579	1.3117	-5.78319	7.32991e-09	6.2753e-08	PLBD1	0	0	0	45	38	22
NM_031892	61.6025	2.87481	0.497231	5.78163	7.39791e-09	6.3289e-08	SH3KBP1	107	116	106	10	3	32
NM_002915	175.642	-1.63217	0.282443	-5.77875	7.52557e-09	6.43343e-08	RFC3	97	63	103	353	272	178
NM_001078173	254.25	-1.33955	0.231947	-5.77522	7.68534e-09	6.56046e-08	FAM127C	215	138	95	391	352	362
NM_007240	254.318	-1.08639	0.188136	-5.77451	7.71791e-09	6.58349e-08	DUSP12	189	159	151	367	368	312
NM_001005463	16.665	7.51725	1.30186	5.77424	7.73012e-09	6.58911e-08	EBF3	43	28	32	0	0	0
NM_005149	33.3606	-3.32288	0.575484	-5.77406	7.73835e-09	6.59134e-08	TBX19	12	6	1	47	85	52
NR_026558	27.5488	7.27151	1.25958	5.77297	7.78857e-09	6.62655e-08	AQP7P3	72	56	41	0	1	0
NR_120449	40.6337	-2.80691	0.48637	-5.77114	7.87363e-09	6.69202e-08	LOC101927267	10	9	12	40	73	103
NM_145648	442.87	1.12148	0.194426	5.76815	8.01486e-09	6.80221e-08	SLC15A4	747	566	554	350	276	218
NM_181503	320.863	-1.15008	0.199402	-5.76765	8.03863e-09	6.81745e-08	EXOSC8	248	172	194	526	455	358
NM_015383	90.0541	-1.96412	0.340668	-5.7655	8.14163e-09	6.89983e-08	NBPF14	54	35	25	137	195	102
NM_005557	16.9261	7.53555	1.30761	5.76285	8.27036e-09	7.00386e-08	KRT16	28	33	41	0	0	0
NM_014315	278.231	-1.12123	0.194581	-5.76227	8.29921e-09	7.02323e-08	KLHDC2	206	180	151	406	418	330
NM_001289	17.2076	-7.57215	1.31428	-5.76144	8.3398e-09	7.05251e-08	CLIC2	0	0	0	44	39	21
NM_017915	204.676	-1.23073	0.213674	-5.75984	8.41943e-09	7.11472e-08	PARPBP	150	115	111	303	326	240
NM_030973	237	-1.16059	0.201706	-5.75385	8.72358e-09	7.36115e-08	MED25	174	156	119	305	320	368
NM_001001671	158.406	1.29353	0.224987	5.74933	8.9599e-09	7.53678e-08	MAP3K15	276	212	204	104	95	79
NM_182633	30.2212	-3.03774	0.528632	-5.74641	9.11592e-09	7.64825e-08	ZNF713	7	9	4	51	66	46
NM_020807	162.349	-1.24916	0.217464	-5.7442	9.23544e-09	7.743e-08	ZNF319	114	93	88	230	207	256
NR_027157	384.837	-1.12595	0.196109	-5.74144	9.38773e-09	7.86507e-08	TMPO-AS1	235	230	270	461	487	653
NM_032423	270.199	1.16627	0.203199	5.73952	9.49431e-09	7.9487e-08	ZNF528	415	356	372	204	166	134
NM_014373	115.082	-1.67094	0.29126	-5.73693	9.64105e-09	8.06006e-08	GPR160	73	45	52	204	204	122
NM_019593	381.888	1.02433	0.178638	5.73409	9.80356e-09	8.17845e-08	GPCPD1	597	508	464	276	274	212
NM_001076786	769.006	-1.16307	0.202935	-5.73126	9.96844e-09	8.30421e-08	QSER1	440	499	498	1213	1219	783
NM_003959	151.694	1.32874	0.232007	5.72716	1.02124e-08	8.49542e-08	HIP1R	257	183	227	92	71	99
NM_001099402	327.606	-1.01852	0.177963	-5.72322	1.04521e-08	8.68865e-08	CCNK	278	190	200	456	470	403
NM_006982	16.2195	7.47777	1.30966	5.7097	1.13173e-08	9.38128e-08	ALX1	39	23	38	0	0	0
NM_000317	285.276	-1.02356	0.1794	-5.70548	1.16016e-08	9.60338e-08	PTS	205	176	194	396	348	415
NM_003059	129.733	1.44342	0.253068	5.70367	1.17253e-08	9.69899e-08	SLC22A4	187	193	196	70	83	58
NM_152902	268.637	-1.14184	0.200245	-5.70223	1.18251e-08	9.77467e-08	TIPRL	181	153	178	367	437	315
NM_018670	45.2534	2.59569	0.455329	5.7007	1.19319e-08	9.85601e-08	MESP1	97	54	89	17	5	17
NM_080660	16.0095	7.45592	1.30825	5.69917	1.20391e-08	9.93752e-08	ZC3HAV1L	31	35	31	0	0	0
NR_033942	26.6412	6.31718	1.10893	5.69665	1.22186e-08	1.00786e-07	ARHGEF34P	59	50	52	0	1	1
NR_024157	45.9166	2.29689	0.403548	5.69174	1.25752e-08	1.0351e-07	DGCR11	81	90	61	14	18	15
NM_016006	224.642	-1.36561	0.240019	-5.6896	1.27335e-08	1.04666e-07	ABHD5	160	144	82	356	339	285
NM_020345	179.638	-1.18763	0.208759	-5.689	1.27785e-08	1.04889e-07	NKIRAS1	115	116	103	251	256	249
NM_006135	2197.73	-1.02948	0.18101	-5.68744	1.28954e-08	1.05701e-07	CAPZA1	1663	1308	1460	3513	3285	2124
NM_014811	300.216	1.13932	0.200351	5.68664	1.2956e-08	1.06049e-07	PPP1R26	504	340	428	173	160	236
NM_005314	25.8939	3.24318	0.570504	5.68476	1.30995e-08	1.07075e-07	GRPR	63	42	40	5	6	4
NM_005475	160.221	1.37752	0.242518	5.68009	1.34621e-08	1.09888e-07	SH2B3	240	245	219	91	68	111
NM_177417	104.995	-1.8885	0.332483	-5.67997	1.34717e-08	1.09888e-07	KLC3	66	34	39	130	125	248
NM_020142	25.391	4.01563	0.707199	5.67822	1.36107e-08	1.10944e-07	NDUFA4L2	57	43	47	1	0	8
NM_024040	657.84	1.20557	0.212383	5.67641	1.37552e-08	1.12044e-07	CUEDC2	1062	827	926	305	329	575
NM_033427	16.1311	7.47229	1.31681	5.67454	1.3906e-08	1.13038e-07	CTTNBP2	48	20	33	0	0	0
NM_212481	131.543	1.61059	0.283986	5.67135	1.41678e-08	1.15086e-07	ARID5A	223	201	182	39	70	88
NM_016248	541.963	-1.16111	0.204867	-5.66762	1.44796e-08	1.17457e-07	AKAP11	360	306	357	826	904	535
NM_016166	193.51	-1.34115	0.236684	-5.66644	1.45797e-08	1.18187e-07	PIAS1	102	114	116	323	296	220
NM_005113	297.549	-1.2203	0.215362	-5.66629	1.45919e-08	1.18204e-07	GOLGA5	225	150	176	453	494	313
NM_001080471	34.4606	-2.73736	0.483144	-5.66572	1.46405e-08	1.18516e-07	PEAR1	15	7	6	49	70	63
NM_032410	573.228	-1.05801	0.187101	-5.65479	1.56041e-08	1.26056e-07	HOOK3	420	390	327	866	871	606
NM_001287740	216.429	1.25408	0.221838	5.65313	1.57547e-08	1.27011e-07	STK32A	353	283	299	123	164	100
NM_001304433	25.0073	7.13077	1.26167	5.65186	1.58721e-08	1.27782e-07	LOC101928841	61	43	49	1	0	0
NM_138465	118.249	1.41151	0.24978	5.651	1.5952e-08	1.28337e-07	GLI4	211	155	163	67	54	75
NM_173550	35.419	-2.73082	0.483725	-5.64539	1.64806e-08	1.32499e-07	CCDC171	7	12	9	58	79	49
NM_024660	48.7837	-2.28244	0.405088	-5.63444	1.75631e-08	1.41106e-07	IGFLR1	27	9	16	74	76	96
NR_038380	153.42	-1.51461	0.26894	-5.63178	1.78354e-08	1.43196e-07	SLC7A11-AS1	74	87	80	236	285	166
NM_003026	15.8672	-7.45532	1.32448	-5.62886	1.81408e-08	1.45548e-07	SH3GL2	0	0	0	26	47	23
NM_001400	217.383	-1.24453	0.22127	-5.62447	1.86083e-08	1.49095e-07	S1PR1	140	155	98	296	319	311
NM_001080485	229.046	-1.08706	0.193305	-5.62353	1.8709e-08	1.49799e-07	ZNF275	159	138	151	342	312	289
NM_172037	236.01	1.14544	0.204029	5.6141	1.9759e-08	1.58099e-07	RDH10	368	264	365	154	160	131
NM_001290210	15.2087	7.38162	1.31608	5.60877	2.03768e-08	1.62599e-07	ZNF717	29	35	28	0	0	0
NM_001017921	112.479	-1.54937	0.276272	-5.60811	2.04545e-08	1.63108e-07	VMAC	57	67	50	182	134	192
NM_173651	24.7706	-3.84182	0.68554	-5.60408	2.09366e-08	1.6684e-07	FSIP2	5	2	3	58	59	23
NM_198552	24.2922	-7.09784	1.2668	-5.60296	2.10727e-08	1.6781e-07	FAM89A	0	0	1	54	52	40
NM_018438	38.014	2.53273	0.452137	5.60168	2.12289e-08	1.68825e-07	FBXO6	77	62	60	12	6	16
NM_002040	131.492	1.38501	0.247759	5.59014	2.26886e-08	1.79946e-07	GABPA	230	167	188	66	62	93
NM_198485	14.8433	-7.35944	1.31665	-5.58953	2.27689e-08	1.80461e-07	TPRG1	0	0	0	32	25	33
NM_001024736	307.063	1.00718	0.180208	5.589	2.28382e-08	1.80889e-07	CD276	436	417	397	185	227	206
NM_001001555	90.0904	1.70777	0.305939	5.58205	2.37705e-08	1.88146e-07	GRB10	126	150	141	36	36	56
NM_004268	357.92	-1.09745	0.196675	-5.58001	2.40508e-08	1.90108e-07	MED17	265	214	220	539	559	378
NM_014840	318.782	1.0033	0.179857	5.5783	2.42878e-08	1.91853e-07	NUAK1	433	426	435	210	196	237
NM_000817	48.2309	-2.16752	0.388687	-5.57652	2.45379e-08	1.93698e-07	GAD1	21	13	20	72	97	70
NM_002073	33.3302	2.69594	0.483555	5.57525	2.47168e-08	1.94979e-07	GNAZ	57	67	51	7	8	12
NR_028344	14.6748	7.33243	1.31559	5.5735	2.49665e-08	1.96816e-07	LINC00632	34	27	29	0	0	0
NM_152277	313.915	-1.02694	0.184292	-5.57236	2.51304e-08	1.97976e-07	UBTD2	243	195	196	435	477	363
NM_138774	600.75	1.04431	0.187515	5.56921	2.55894e-08	2.01456e-07	R3HDM4	991	688	813	369	312	510
NM_004163	264.138	1.21151	0.217816	5.56207	2.66586e-08	2.09593e-07	RAB27B	384	380	359	151	205	126
NM_024913	33.6612	2.76987	0.498022	5.56174	2.67094e-08	2.09852e-07	CPED1	58	65	55	12	10	4
NM_152996	34.205	-3.13734	0.564142	-5.56127	2.6782e-08	2.10282e-07	ST6GALNAC3	14	4	4	81	71	34
NM_002758	35.4183	-2.48073	0.446856	-5.55152	2.83199e-08	2.2206e-07	MAP2K6	12	8	13	64	59	59
NM_138287	603.909	-1.0143	0.182813	-5.54828	2.88495e-08	2.25911e-07	DTX3L	429	401	390	858	952	634
NR_046268	45.483	3.09496	0.558138	5.54516	2.93692e-08	2.29522e-07	TGFB2-AS1	64	101	79	4	3	22
NM_002387	38.8202	-2.57953	0.465368	-5.54299	2.97342e-08	2.32065e-07	MCC	12	11	11	73	86	42
NM_002422	21.0682	-5.42289	0.97939	-5.537	3.07696e-08	2.39986e-07	MMP3	3	0	0	40	46	39
NR_038970	78.464	-1.66031	0.299889	-5.5364	3.08745e-08	2.40529e-07	LINC00641	47	35	34	137	121	103
NM_001017969	362.347	-1.26143	0.227844	-5.53637	3.08801e-08	2.40529e-07	KIAA2026	189	240	215	563	604	379
NM_004747	116.284	2.36048	0.426519	5.5343	3.1248e-08	2.43233e-07	DLG5	402	154	69	37	42	36
NM_004789	14.3551	-7.31111	1.3215	-5.53245	3.15791e-08	2.45648e-07	LHX2	0	0	0	33	24	30
NM_001081550	993.267	-1.02399	0.1854	-5.52315	3.32976e-08	2.58502e-07	THOC2	723	689	587	1461	1566	1001
NM_199285	274.738	-1.17497	0.212798	-5.52151	3.36105e-08	2.60587e-07	PRR19	226	114	183	401	347	407
NR_047507	14.5452	-7.3298	1.32826	-5.51835	3.42206e-08	2.65142e-07	HOXC13-AS	0	0	0	40	25	23
NM_032552	141.371	1.33892	0.242636	5.51822	3.42458e-08	2.65162e-07	DAB2IP	283	176	170	76	86	81
NM_016442	1009.17	1.1166	0.20237	5.51763	3.43595e-08	2.65867e-07	ERAP1	1577	1227	1430	767	734	425
NM_012342	107.642	1.65747	0.300534	5.5151	3.4859e-08	2.69378e-07	BAMBI	164	161	172	66	31	60
NM_004373	1573.4	1.00697	0.182676	5.51236	3.54054e-08	2.7324e-07	COX6A1	2585	1857	2028	916	842	1417
NM_005406	600.857	-1.19036	0.215951	-5.51215	3.54472e-08	2.73384e-07	ROCK1	340	393	375	974	963	589
NM_130900	22.9865	7.01025	1.27231	5.50985	3.59142e-08	2.76803e-07	RAET1L	64	35	43	0	0	1
NM_014585	23.0239	3.54724	0.644745	5.50177	3.75987e-08	2.89217e-07	SLC40A1	48	37	45	1	6	4
NM_001080393	62.5107	-2.09487	0.380846	-5.50059	3.78529e-08	2.90982e-07	GXYLT2	14	27	30	117	104	85
NM_178123	359.373	-1.03762	0.189097	-5.48721	4.08337e-08	3.13281e-07	SESTD1	293	209	223	559	506	398
NM_201591	14.3171	-7.30773	1.33182	-5.48703	4.08742e-08	3.13386e-07	GPM6A	0	0	0	22	24	41
NM_173632	226.557	-1.06363	0.194148	-5.47842	4.29138e-08	3.28168e-07	ZNF776	157	132	159	324	315	289
NM_133334	270.031	1.03612	0.189145	5.47791	4.30386e-08	3.28908e-07	WHSC1	399	333	378	172	205	159
NM_004657	24.2425	-6.21464	1.13637	-5.46883	4.53018e-08	3.45754e-07	SDPR	2	0	0	65	38	42
NM_020808	142.653	-1.32952	0.243449	-5.46121	4.72894e-08	3.60689e-07	SIPA1L2	101	71	78	204	244	170
NM_017666	157.851	-1.52982	0.280378	-5.45626	4.86268e-08	3.70409e-07	ZNF280C	99	65	86	289	270	150
NM_001897	33.8569	2.60772	0.477976	5.45575	4.87662e-08	3.71007e-07	CSPG4	76	47	57	6	9	14
NM_144628	198.066	1.20815	0.221457	5.45546	4.88463e-08	3.71359e-07	TBC1D20	294	253	297	100	111	152
NM_016370	28.7124	-3.27601	0.600517	-5.45532	4.88854e-08	3.71415e-07	RAB9B	12	3	2	45	71	42
NM_018368	454.136	-1.07124	0.196638	-5.44776	5.10075e-08	3.8679e-07	LMBRD1	368	272	262	693	702	467
NR_026836	40.9902	2.46457	0.4524	5.44776	5.10078e-08	3.8679e-07	TRHDE-AS1	66	78	66	10	20	8
NM_153498	13.8912	-7.26334	1.33382	-5.44551	5.1657e-08	3.91007e-07	CAMK1D	0	0	0	33	32	19
NM_015695	300.829	-1.02019	0.187345	-5.44549	5.16638e-08	3.91007e-07	BRPF3	202	219	183	381	397	443
NM_018717	77.4505	1.90633	0.35031	5.44183	5.27364e-08	3.98611e-07	MAML3	140	130	104	36	17	46
NM_006260	447.156	-1.01709	0.186998	-5.43903	5.35707e-08	4.04137e-07	DNAJC3	335	266	305	672	668	471
NM_015169	365.456	1.31418	0.24163	5.43882	5.36343e-08	4.04357e-07	RRS1	632	477	494	187	139	311
NR_038849	13.9995	7.26103	1.33513	5.43844	5.37499e-08	4.04968e-07	LINC01133	21	28	35	0	0	0
NR_122038	35.9083	2.43094	0.447075	5.43742	5.40569e-08	4.07021e-07	ZNF561-AS1	62	68	54	10	13	11
NM_032593	384.226	-1.02276	0.188171	-5.43528	5.47098e-08	4.11673e-07	HINT2	305	254	219	536	420	606
NM_015215	21.96	-6.95284	1.28048	-5.42986	5.63993e-08	4.24114e-07	CAMTA1	1	0	0	58	39	35
NM_177454	101.937	-1.54095	0.284469	-5.41692	6.06329e-08	4.55659e-07	FAM171B	52	43	64	169	165	125
NM_024733	19.1349	4.80416	0.887188	5.41505	6.12732e-08	4.60176e-07	ZNF665	41	34	38	3	1	0
NM_002528	198.822	1.1206	0.207003	5.41342	6.18334e-08	4.64087e-07	NTHL1	321	253	262	108	122	150
NM_001146227	41.1564	2.47146	0.457414	5.40313	6.54877e-08	4.90573e-07	RPS20	74	59	80	20	12	6
NR_024498	165.612	1.41848	0.262576	5.40217	6.58404e-08	4.92901e-07	LOC646471	298	201	244	72	71	131
NR_125795	13.4705	7.21161	1.33521	5.4011	6.62348e-08	4.95538e-07	FOXC2-AS1	40	24	20	0	0	0
NM_001010883	357.456	-1.19374	0.221165	-5.3975	6.75751e-08	5.05243e-07	FAM102B	212	203	246	577	567	360
NR_027054	104.353	-1.48863	0.275828	-5.39694	6.77859e-08	5.06175e-07	MIR31HG	59	67	41	152	155	159
NM_015626	77.6042	-2.08123	0.386143	-5.3898	7.05345e-08	5.26365e-07	WSB1	26	25	39	169	141	69
NM_030816	410.234	-1.02068	0.189383	-5.38953	7.06413e-08	5.26827e-07	ANKRD13C	285	237	305	597	613	453
NM_030777	22.8721	-6.13021	1.13813	-5.38622	7.19534e-08	5.35932e-07	SLC2A10	2	0	0	33	52	52
NM_001278141	160.014	-1.18963	0.221004	-5.38287	7.33077e-08	5.44983e-07	NBPF12	106	95	97	247	195	232
NM_153686	310.058	-1.08317	0.201246	-5.38233	7.35293e-08	5.4605e-07	LCORL	243	168	201	483	457	335
NR_003370	13.1776	-7.18793	1.33559	-5.38186	7.37208e-08	5.47015e-07	RRN3P1	0	0	0	23	23	34
NM_000437	235.85	1.1162	0.207508	5.37907	7.4872e-08	5.55206e-07	PAFAH2	378	306	306	129	187	135
NM_032790	323.797	1.006	0.187038	5.37858	7.50738e-08	5.56351e-07	ORAI1	509	421	396	211	181	261
NM_152723	13.0512	-7.17351	1.33458	-5.3751	7.65402e-08	5.66861e-07	CCDC89	0	0	0	30	27	22
NM_032211	22.0734	-6.0642	1.12919	-5.37041	7.85588e-08	5.81444e-07	LOXL4	1	0	1	37	44	51
NM_012287	685.667	-1.01899	0.189874	-5.36668	8.01979e-08	5.93123e-07	ACAP2	478	452	451	1064	1029	684
NM_003022	798.879	-1.06609	0.198652	-5.36659	8.02378e-08	5.93123e-07	SH3BGRL	623	457	508	1250	1265	755
NM_015871	330.277	1.03932	0.19379	5.36312	8.17987e-08	6.0383e-07	ZNF593	503	384	475	202	183	271
NM_032536	34.6772	2.42708	0.452558	5.36302	8.18405e-08	6.0383e-07	NTNG2	73	57	50	9	10	14
NR_026656	18.6066	-4.78666	0.892972	-5.36037	8.30518e-08	6.11999e-07	LOC400043	2	2	0	30	35	44
NM_005836	81.523	1.59214	0.297219	5.35679	8.47139e-08	6.23855e-07	HRSP12	145	110	121	36	52	35
NM_022143	48.7299	2.09472	0.391135	5.3555	8.53198e-08	6.27924e-07	LRRC4	90	71	81	26	12	18
NM_153045	285.006	1.01083	0.188884	5.35158	8.71898e-08	6.41285e-07	C9orf91	458	366	346	161	219	193
NM_001129	22.0526	6.04229	1.12976	5.34831	8.87772e-08	6.51735e-07	AEBP1	53	32	49	0	1	1
NM_003433	24.8168	-3.16903	0.593208	-5.34219	9.18319e-08	6.7374e-07	ZNF132	3	5	7	40	57	38
NM_138330	126.529	-1.39644	0.261457	-5.34098	9.24474e-08	6.77832e-07	ZNF675	82	57	75	202	210	143
NR_109892	123.859	-1.36152	0.255263	-5.33379	9.61818e-08	7.03456e-07	HMMR-AS1	88	56	70	200	192	148
NM_001286398	158.74	1.28956	0.241975	5.32932	9.8579e-08	7.19645e-07	RNF217	213	224	246	78	112	89
NM_001077621	63.174	1.97232	0.370299	5.3263	1.00232e-07	7.30351e-07	VPS37D	128	82	101	22	16	40
NM_025004	53.1296	-1.93907	0.36514	-5.31047	1.09344e-07	7.9576e-07	CCDC15	23	24	20	79	103	73
NM_015078	25.9807	-2.89907	0.546085	-5.30883	1.1033e-07	8.01944e-07	MCF2L2	9	5	5	39	54	46
NM_138736	24.1894	-3.34443	0.63022	-5.30677	1.11586e-07	8.10064e-07	GNAO1	2	7	4	59	35	39
NM_002923	78.5917	1.90652	0.359663	5.30086	1.1526e-07	8.3622e-07	RGS2	134	136	108	52	29	19
NM_024637	24.0966	3.35797	0.634008	5.29642	1.18097e-07	8.55748e-07	GAL3ST4	50	30	55	1	6	6
NM_001145440	43.3992	2.31929	0.4386	5.28793	1.23711e-07	8.94223e-07	TYW1B	81	75	65	7	14	23
NM_004775	188.666	1.52502	0.288422	5.28745	1.24032e-07	8.95991e-07	B4GALT6	294	280	279	101	140	53
NM_005127	259.774	-1.16599	0.220538	-5.28702	1.24323e-07	8.97538e-07	CLEC2B	178	148	164	449	365	273
NM_001098634	28.4531	3.0976	0.586632	5.28031	1.28965e-07	9.30477e-07	RBM47	30	66	55	5	5	8
NM_173570	165.879	1.31419	0.249264	5.27226	1.34755e-07	9.7106e-07	ZDHHC23	238	243	238	125	72	91
NM_004616	12.2504	7.07392	1.34389	5.26377	1.41127e-07	1.01636e-06	TSPAN8	33	19	24	0	0	0
NM_000112	232.471	-1.19099	0.226542	-5.25725	1.46224e-07	1.05242e-06	SLC26A2	144	168	118	369	338	271
NM_001130921	18.6974	4.7742	0.90863	5.25429	1.48598e-07	1.06754e-06	RABL2B	41	45	24	1	0	3
NM_005131	248.301	-1.15904	0.220655	-5.25273	1.49862e-07	1.07596e-06	THOC1	188	124	161	380	395	263
NM_003048	12.0542	-7.05895	1.34406	-5.25195	1.50496e-07	1.07986e-06	SLC9A2	0	0	0	26	25	22
NM_001801	19.3252	6.75311	1.28605	5.25104	1.51242e-07	1.08454e-06	CDO1	36	40	40	0	1	0
NM_014621	62.1826	-1.74109	0.3316	-5.25058	1.51618e-07	1.08658e-06	HOXD4	27	30	30	93	87	110
NM_021615	18.2605	5.16562	0.984442	5.24726	1.5438e-07	1.10436e-06	CHST6	47	29	34	1	2	0
NM_002477	78.2136	1.56324	0.298047	5.24494	1.56333e-07	1.11765e-06	MYL5	137	100	122	35	36	49
NM_005480	246.7	-1.03678	0.19771	-5.24397	1.57161e-07	1.1222e-06	TROAP	209	140	150	381	317	307
NM_012072	12.1003	7.0537	1.34521	5.24355	1.57512e-07	1.12402e-06	CD93	26	20	28	0	0	0
NM_018392	96.7025	-1.64195	0.313191	-5.24266	1.58281e-07	1.12882e-06	ZGRF1	53	35	56	161	180	102
NM_001076675	12.1826	7.06682	1.34882	5.23924	1.61236e-07	1.1485e-06	ZNF626	35	17	24	0	0	0
NR_130152	71.1359	-1.63352	0.311839	-5.23834	1.62023e-07	1.15341e-06	FUBP1	45	28	34	123	107	96
NM_005755	19.2436	6.75227	1.28952	5.23627	1.63854e-07	1.16573e-06	EBI3	55	28	36	0	0	1
NR_109990	35.4048	2.40592	0.45976	5.23299	1.66789e-07	1.18518e-06	NRSN2-AS1	66	59	57	17	9	8
NM_002975	18.5545	-5.23938	1.002	-5.22892	1.70501e-07	1.21009e-06	CLEC11A	3	0	0	31	33	46
NR_122069	31.6905	2.55269	0.48862	5.22428	1.74832e-07	1.24008e-06	HOXA-AS2	69	50	48	12	5	11
NM_178422	85.0431	1.69226	0.323945	5.22389	1.75201e-07	1.24195e-06	PAQR7	166	112	123	23	51	48
NM_001256192	21.627	-3.62612	0.694192	-5.22352	1.75555e-07	1.24371e-06	PDCD6IP	5	4	1	49	48	24
NR_126421	47.8466	1.99976	0.382916	5.22244	1.76578e-07	1.24945e-06	C10orf25	88	62	85	24	15	19
NM_005630	18.496	3.91005	0.748895	5.22109	1.77871e-07	1.25557e-06	SLCO2A1	38	33	35	1	2	4
NM_153026	20.3743	-4.579	0.878079	-5.21479	1.84027e-07	1.29747e-06	PRICKLE1	2	3	0	56	46	16
NM_004398	234.334	-1.113	0.213607	-5.2105	1.88331e-07	1.32622e-06	DDX10	159	126	168	320	379	271
NR_121647	63.1375	1.76405	0.33874	5.2077	1.912e-07	1.34481e-06	LINC01410	119	90	91	24	39	24
NM_032830	203.89	-1.03226	0.19835	-5.20424	1.94792e-07	1.36843e-06	UTP4	159	126	126	251	301	278
NM_032773	201.652	-1.07653	0.206879	-5.20369	1.95369e-07	1.37167e-06	LRCH3	141	133	122	304	281	243
NM_032343	171.631	3.30728	0.635707	5.20253	1.96596e-07	1.37946e-06	CHCHD6	339	302	311	16	16	64
NM_001302826	18.3332	5.16933	0.995066	5.19496	2.0476e-07	1.43332e-06	CYB5R2	38	30	41	0	3	0
NM_024641	274.701	-1.26278	0.243157	-5.19328	2.06625e-07	1.44473e-06	MANEA	147	170	172	449	454	269
NM_004237	250.686	-1.12522	0.216669	-5.19327	2.06637e-07	1.44473e-06	TRIP13	180	141	162	380	399	261
NM_198097	419.204	-1.1709	0.225497	-5.19251	2.07474e-07	1.44887e-06	CCZ1B	266	283	235	656	701	398
NM_001080539	76.6576	-1.56758	0.302046	-5.18987	2.10441e-07	1.46784e-06	CCDC150	40	36	42	135	104	108
NM_015995	105.242	-1.45994	0.2816	-5.18445	2.16658e-07	1.50941e-06	KLF13	61	67	43	170	166	131
NR_034072	214.79	1.48506	0.286484	5.18374	2.17475e-07	1.51421e-06	SARS	443	270	270	108	167	67
NM_032307	12.5771	7.10982	1.37264	5.17965	2.22304e-07	1.54599e-06	C9orf64	25	12	40	0	0	0
NM_152694	18.0183	-5.13612	0.991739	-5.1789	2.23193e-07	1.55126e-06	ZCCHC5	0	3	0	34	34	38
NR_003611	18.1594	-6.67427	1.28908	-5.17754	2.24827e-07	1.55984e-06	BMS1P5	0	1	0	34	37	38
NM_017768	311.838	-1.23008	0.237744	-5.174	2.2914e-07	1.58883e-06	LRRC40	195	161	213	479	546	297
NM_003328	31.3934	2.47132	0.478186	5.16811	2.36475e-07	1.63679e-06	TXK	50	57	54	11	10	8
NM_171998	33.3811	-2.41362	0.467049	-5.16781	2.36848e-07	1.63841e-06	RAB39B	9	11	12	51	69	50
NM_021033	295.693	-1.03608	0.200539	-5.16647	2.38554e-07	1.64827e-06	RAP2A	218	165	211	457	421	325
NM_001079514	71.3848	1.93269	0.374189	5.16502	2.40414e-07	1.66014e-06	UBN1	108	116	119	16	26	48
NR_034124	17.3033	-4.34457	0.841553	-5.16257	2.43588e-07	1.67996e-06	LINC01270	2	0	3	32	35	33
NR_126007	57.2407	-1.96742	0.381634	-5.15525	2.53298e-07	1.74398e-06	LOC400541	15	25	30	76	94	106
NM_003864	219.682	-1.26725	0.245894	-5.15365	2.55468e-07	1.7579e-06	SAP30	155	125	116	247	258	438
NM_004415	12.0008	-7.05326	1.36875	-5.15308	2.56239e-07	1.76216e-06	DSP	0	0	0	15	20	38
NM_001002913	92.6756	2.0289	0.393835	5.15164	2.58215e-07	1.77471e-06	PTRH1	155	136	163	27	16	68
NR_046602	20.3231	5.91988	1.15009	5.14734	2.64206e-07	1.81377e-06	ALDH1L1-AS1	33	50	37	0	0	2
NM_024089	162.164	1.11331	0.216456	5.14337	2.69848e-07	1.85034e-06	KDELC1	274	197	212	99	95	117
NM_001017992	17.9401	6.64547	1.29224	5.14261	2.70954e-07	1.85684e-06	ACTBL2	35	34	39	0	1	0
NM_173472	40.9876	-2.16096	0.420777	-5.13564	2.81181e-07	1.92468e-06	FANCD2OS	17	10	19	58	81	64
NM_032317	260.714	1.05444	0.205622	5.12807	2.92727e-07	2.00138e-06	DNAJC30	440	327	317	187	131	196
NM_005978	458.682	-4.11833	0.804561	-5.11874	3.0759e-07	2.09811e-06	S100A2	58	50	45	346	373	1930
NM_153451	201.267	1.09198	0.213482	5.11508	3.13609e-07	2.13669e-06	ORAOV1	325	238	279	125	107	158
NM_182973	50.9565	2.02668	0.39624	5.11478	3.14099e-07	2.13879e-06	TMPRSS9	98	86	67	15	15	31
NM_144770	11.9844	7.04334	1.37736	5.11367	3.15964e-07	2.14899e-06	RBM11	34	10	31	0	0	0
NM_007149	106.645	-1.30304	0.255012	-5.10972	3.22628e-07	2.19119e-06	ZNF184	76	62	51	149	158	153
NM_016564	391.018	3.01683	0.590482	5.10909	3.23714e-07	2.19662e-06	CEND1	809	615	712	36	65	161
NM_001080514	33.2826	2.7025	0.529624	5.10268	3.34873e-07	2.2671e-06	SCX	84	44	52	5	5	17
NM_013276	210.547	1.12709	0.220894	5.10243	3.35321e-07	2.26883e-06	SHPK	306	301	273	101	141	159
NM_001748	146.505	1.51071	0.296186	5.10056	3.38641e-07	2.28997e-06	CAPN2	191	247	216	67	52	112
NM_030928	259.877	-1.07224	0.210287	-5.09894	3.41562e-07	2.3084e-06	CDT1	223	120	176	330	330	409
NM_007204	232.847	-1.19216	0.233879	-5.09731	3.44506e-07	2.32561e-06	DDX20	178	119	140	404	339	237
NR_030345	28.495	2.92716	0.574356	5.09642	3.4614e-07	2.3353e-06	MIR614	55	44	55	8	11	1
NR_029193	48.6966	2.0049	0.393417	5.09611	3.46697e-07	2.33772e-06	SH3RF3-AS1	93	61	86	17	14	28
NM_001005850	19.0344	5.82244	1.14283	5.09475	3.4921e-07	2.35331e-06	ZNF835	41	42	31	1	1	0
NM_178314	137.773	1.22922	0.241596	5.08793	3.61995e-07	2.43807e-06	RILPL1	229	181	183	78	68	104
NM_022044	336.483	1.0317	0.202827	5.0866	3.64543e-07	2.45382e-06	SDF2L1	519	398	469	197	182	292
NM_002149	44.028	2.15429	0.424941	5.06962	3.98607e-07	2.67392e-06	HPCAL1	69	75	74	14	10	25
NR_038863	45.8788	-1.99879	0.394431	-5.06751	4.03046e-07	2.70215e-06	LINC01268	18	15	23	86	75	61
NM_153256	17.0172	-6.58003	1.29958	-5.06319	4.12307e-07	2.76109e-06	PROSER2	0	0	1	32	41	29
NM_014026	424.659	1.0191	0.201394	5.06025	4.18716e-07	2.80242e-06	DCPS	702	513	536	210	274	368
NM_002360	675.908	1.07183	0.211897	5.05827	4.23085e-07	2.83004e-06	MAFK	1113	844	860	355	340	629
NR_024359	17.3348	-6.60654	1.30668	-5.056	4.28149e-07	2.86228e-06	SMIM10L2A	0	1	0	23	46	35
NM_021800	49.9784	1.84503	0.365444	5.04874	4.44729e-07	2.96975e-06	DNAJC12	100	76	65	24	19	23
NM_019095	110.972	1.41802	0.281124	5.04411	4.55637e-07	3.03944e-06	CRLS1	194	154	148	50	84	49
NM_002609	27.0267	2.76274	0.548148	5.04013	4.65218e-07	3.09952e-06	PDGFRB	53	48	43	12	4	5
NM_012083	172.886	1.19466	0.237071	5.03924	4.6738e-07	3.11216e-06	FRAT2	265	243	227	80	102	137
NM_016937	263.672	-1.0133	0.201103	-5.0387	4.68694e-07	3.11914e-06	POLA1	182	183	167	413	348	306
NR_110115	10.7711	6.88349	1.3662	5.03844	4.69354e-07	3.12176e-06	LOC101927746	19	23	23	0	0	0
NM_022098	179.671	1.26101	0.250289	5.03822	4.69883e-07	3.12351e-06	XPNPEP3	309	226	245	135	114	71
NM_001001872	21.2324	-3.19423	0.634129	-5.03718	4.7243e-07	3.13867e-06	C14orf37	7	3	3	45	42	29
NM_006207	51.7915	-1.77438	0.352278	-5.03688	4.73182e-07	3.14189e-06	PDGFRL	29	23	20	75	84	84
NM_145253	127.206	1.66047	0.329684	5.03654	4.74019e-07	3.14567e-06	UBALD1	232	178	184	42	39	105
NM_020165	380.694	-1.00324	0.199261	-5.03482	4.78289e-07	3.17221e-06	RAD18	303	217	259	559	589	389
NM_001256695	10.71	-6.88875	1.36915	-5.03141	4.86874e-07	3.22187e-06	PRDM11	0	0	0	22	16	27
NM_014683	59.0669	-1.81219	0.360326	-5.02931	4.9226e-07	3.25568e-06	ULK2	28	24	28	103	110	65
NM_020778	18.6264	-3.38366	0.673349	-5.02512	5.03112e-07	3.32558e-06	ALPK3	4	3	3	36	34	33
NR_033997	10.9278	6.91178	1.37578	5.02391	5.06289e-07	3.3447e-06	RNF144A-AS1	37	16	16	0	0	0
NM_032352	103.033	-1.42382	0.283716	-5.01847	5.20855e-07	3.43513e-06	BRMS1L	61	53	57	162	180	112
NM_148896	111.819	1.92391	0.383438	5.01754	5.23371e-07	3.44978e-06	NPB	180	164	195	25	28	89
NM_001291832	79.3955	1.54536	0.308073	5.01623	5.26945e-07	3.4714e-06	FAM132B	148	117	99	38	32	53
NM_003469	46.6433	2.01508	0.401918	5.01365	5.34074e-07	3.51442e-06	SCG2	70	88	68	13	23	20
NM_030957	10.5421	-6.86602	1.37045	-5.01005	5.44151e-07	3.57587e-06	ADAMTS10	0	0	0	17	20	27
NR_026869	60.6702	-1.82163	0.363599	-5.00999	5.44326e-07	3.57587e-06	LINC00052	32	29	21	114	106	66
NR_036573	183.672	1.10849	0.221458	5.00539	5.57481e-07	3.66024e-06	LOC155060	270	220	277	107	103	143
NM_024871	57.7757	-1.83659	0.36725	-5.00092	5.70559e-07	3.73984e-06	MAP6D1	31	14	33	83	86	105
NR_033869	16.3134	4.99789	1.00025	4.99664	5.83393e-07	3.82021e-06	LINC01060	42	25	31	2	1	0
NR_027282	10.5273	6.85428	1.37179	4.99661	5.83471e-07	3.82021e-06	LOC399815	28	22	15	0	0	0
NM_080607	17.9763	-4.36701	0.874233	-4.99525	5.87595e-07	3.84292e-06	VSTM2L	0	1	4	20	36	48
NM_145805	79.9544	1.49674	0.299973	4.98959	6.05073e-07	3.95503e-06	ISL2	161	101	104	44	35	48
NR_036623	144.639	-1.17548	0.235653	-4.98821	6.09429e-07	3.97686e-06	DBF4B	96	91	84	192	175	241
NM_024665	1516.05	-1.0122	0.202924	-4.98805	6.09918e-07	3.97784e-06	TBL1XR1	1022	977	1059	2437	2328	1363
NM_004383	71.2504	1.58406	0.317861	4.98348	6.24494e-07	4.06839e-06	CSK	119	121	86	31	37	40
NR_046721	137.955	1.17889	0.236832	4.97773	6.43348e-07	4.18664e-06	STEAP3-AS1	192	187	203	74	94	88
NM_006486	78.6136	-1.65761	0.333006	-4.97773	6.43358e-07	4.18664e-06	FBLN1	43	32	41	129	152	80
NM_014975	31.9054	2.38803	0.479815	4.97699	6.45817e-07	4.19467e-06	MAST1	56	58	49	13	6	12
NM_024721	476.813	-1.06567	0.214201	-4.9751	6.52128e-07	4.22987e-06	ZFHX4	293	308	334	759	728	464
NM_016337	60.7106	-1.66496	0.335081	-4.96882	6.73631e-07	4.36189e-06	EVL	40	26	24	103	81	96
NM_021158	20.1838	3.84086	0.773223	4.96734	6.78762e-07	4.39269e-06	TRIB3	46	14	57	2	2	4
NM_206923	88.1274	1.38411	0.278745	4.96549	6.85269e-07	4.43236e-06	YY2	138	126	125	42	48	58
NM_015621	33.7739	2.33042	0.469344	4.96526	6.86081e-07	4.43517e-06	CCDC69	59	49	64	8	9	17
NM_032827	15.9678	-6.49	1.30804	-4.96162	6.99067e-07	4.51167e-06	ATOH8	1	0	0	24	35	37
NR_015380	20.0461	-3.3841	0.682168	-4.96081	7.02015e-07	4.52821e-06	A1BG-AS1	7	1	3	45	37	29
NR_040037	104.701	-1.37749	0.27774	-4.95965	7.06209e-07	4.55276e-06	PTOV1-AS1	77	43	60	173	160	125
NM_001427	10.2853	6.81672	1.37484	4.9582	7.11486e-07	4.58426e-06	EN2	18	23	21	0	0	0
NM_005515	10.293	6.81766	1.37567	4.95587	7.20059e-07	4.63696e-06	MNX1	18	24	20	0	0	0
NM_017677	10.4101	-6.84728	1.38172	-4.95563	7.2096e-07	4.64022e-06	MTMR8	0	0	0	17	30	16
NM_198471	23.3281	2.87262	0.579688	4.95547	7.21563e-07	4.64156e-06	KANK3	46	30	50	6	4	7
NM_003353	20.1717	3.6483	0.736286	4.955	7.23304e-07	4.6502e-06	UCN	37	25	52	5	4	0
NR_028379	27.2644	-2.55646	0.516631	-4.94832	7.48553e-07	4.80991e-06	FTX	7	11	6	47	47	47
NM_002608	16.072	6.48605	1.31212	4.9432	7.6851e-07	4.93274e-06	PDGFB	36	39	22	0	0	1
NM_022900	287.778	-1.22991	0.249188	-4.93568	7.98709e-07	5.11587e-06	CASD1	219	165	146	465	498	257
NM_032272	799.128	1.02906	0.208847	4.92733	8.33613e-07	5.33312e-06	MAF1	1282	995	1018	400	440	757
NM_022836	159.509	-1.11297	0.226108	-4.92227	8.55478e-07	5.47003e-06	DCLRE1B	130	93	88	209	197	256
NM_032575	57.0267	2.25873	0.458987	4.92114	8.60437e-07	5.49875e-06	GLIS2	124	55	114	17	8	35
NM_015123	26.7366	2.90975	0.591337	4.92063	8.62644e-07	5.5079e-06	FRMD4B	43	42	58	2	12	5
NM_032445	16.4687	5.01507	1.01935	4.91987	8.66019e-07	5.5254e-06	MEGF11	55	23	23	1	2	0
NM_014643	203.313	1.05912	0.215293	4.91945	8.67876e-07	5.53424e-06	ZNF516	323	283	236	112	128	160
NM_017987	129.274	-1.27678	0.259559	-4.91903	8.69733e-07	5.54307e-06	RUFY2	97	64	72	215	197	142
NM_005583	10.0097	6.77931	1.37844	4.9181	8.73864e-07	5.56638e-06	LYL1	22	23	16	0	0	0
NM_012419	47.2712	1.8292	0.372759	4.90719	9.23908e-07	5.87559e-06	RGS17	89	63	75	17	21	25
NM_001012279	82.4236	-1.76256	0.359913	-4.89718	9.72202e-07	6.17603e-06	SOGA3	25	55	32	106	157	122
NR_038903	38.1651	-2.13529	0.437703	-4.8784	1.06949e-06	6.77573e-06	RAB30-AS1	21	9	14	51	60	78
NM_001282755	9.87525	6.76491	1.38713	4.87691	1.07759e-06	6.82273e-06	MTA3	31	14	17	0	0	0
NR_102436	64.1218	1.76622	0.362551	4.87165	1.10671e-06	6.99267e-06	LYST	92	101	107	35	36	17
NM_006014	299.175	-1.09472	0.224966	-4.86617	1.13784e-06	7.17783e-06	LAGE3	252	164	174	355	329	554
NM_003239	99.9415	-1.30816	0.268933	-4.86425	1.1489e-06	7.24328e-06	TGFB3	80	52	46	143	137	152
NM_007254	280.086	-1.08764	0.223602	-4.86416	1.14945e-06	7.24328e-06	PNKP	216	161	174	319	316	522
NR_110861	39.1878	2.30877	0.474701	4.86364	1.15247e-06	7.25837e-06	RARA-AS1	71	45	84	10	8	22
NR_130745	84.817	1.43492	0.295419	4.85724	1.19032e-06	7.48876e-06	LOC100288778	169	103	112	37	53	49
NM_001636	37.8603	2.48116	0.51088	4.85663	1.194e-06	7.50786e-06	SLC25A6	75	61	61	8	4	23
NM_024430	15.5709	4.92934	1.01625	4.8505	1.23148e-06	7.73111e-06	PSTPIP2	40	33	20	2	0	1
NM_001216	16.938	-5.69522	1.17435	-4.84967	1.23667e-06	7.75959e-06	CA9	2	0	0	38	23	40
NM_001201	9.57046	-6.7262	1.38712	-4.84904	1.24062e-06	7.78022e-06	BMP3	0	0	0	23	15	20
NR_045697	191.798	-1.02048	0.210474	-4.84847	1.2442e-06	7.79849e-06	PRICKLE2-AS1	135	138	113	244	283	251
NR_023390	15.4425	-4.9709	1.02609	-4.84449	1.2694e-06	7.93947e-06	LINC00476	3	0	0	32	26	33
NM_004625	10.1068	6.79463	1.40312	4.84253	1.28198e-06	8.00962e-06	WNT7A	21	10	31	0	0	0
NR_003572	131.243	1.23389	0.2551	4.83687	1.31899e-06	8.2331e-06	RPL23AP53	221	189	155	83	93	61
NM_006168	9.40339	-6.70083	1.38608	-4.83436	1.33572e-06	8.32769e-06	NKX6-1	0	0	0	20	17	20
NM_199342	104.977	-1.26934	0.262606	-4.83364	1.3406e-06	8.35369e-06	SVBP	66	60	62	135	136	179
NM_000946	114.798	-1.26234	0.261221	-4.83244	1.34866e-06	8.39948e-06	PRIM1	92	58	59	189	159	143
NM_182527	92.5616	1.63656	0.33868	4.83219	1.35041e-06	8.4059e-06	CABP7	190	124	120	39	27	71
NM_032229	52.0808	1.76052	0.364653	4.82792	1.37968e-06	8.57901e-06	SLITRK6	106	63	80	29	19	24
NM_000107	97.4134	1.5489	0.32085	4.82747	1.38277e-06	8.59364e-06	DDB2	164	123	158	68	54	28
NM_016270	158.755	1.12233	0.232565	4.82589	1.39382e-06	8.65315e-06	KLF2	274	210	186	115	81	107
NM_153634	15.0997	4.45379	0.92405	4.81986	1.43662e-06	8.91416e-06	CPNE8	43	27	20	1	2	1
NM_021645	188.098	-1.00149	0.207809	-4.8193	1.44066e-06	8.93452e-06	UTP14C	149	108	128	284	238	238
NM_001018024	51.0679	-1.82544	0.379012	-4.81631	1.46235e-06	9.05944e-06	CMC4	27	21	21	83	100	58
NM_013320	107.877	-1.20914	0.251191	-4.81362	1.48218e-06	9.17748e-06	HCFC2	71	65	63	150	164	142
NM_018248	185.072	-1.37208	0.285054	-4.81342	1.48367e-06	9.18188e-06	NEIL3	124	117	75	313	326	168
NM_001305	34.7049	2.13703	0.444286	4.81002	1.50915e-06	9.3297e-06	CLDN4	64	57	52	9	13	17
NM_152334	95.0978	1.30468	0.271287	4.80923	1.51515e-06	9.36189e-06	TARSL2	149	148	116	54	55	57
NM_001946	42.1516	2.07571	0.431865	4.80639	1.53681e-06	9.49073e-06	DUSP6	70	54	84	20	9	20
NM_015554	155.151	-1.15411	0.240329	-4.8022	1.5693e-06	9.6761e-06	GLCE	119	87	90	255	223	170
NM_017619	142.501	-1.17162	0.244316	-4.79552	1.62255e-06	9.98351e-06	RNPC3	83	87	96	207	222	168
NR_119377	103.845	1.37716	0.287365	4.79237	1.64819e-06	1.01253e-05	DLGAP1-AS2	213	107	147	66	61	48
NM_001032280	67.5982	-1.47525	0.308018	-4.78948	1.67211e-06	1.02669e-05	TFAP2A	37	37	35	105	99	97
NM_001035	21.1815	3.41022	0.71205	4.78931	1.67359e-06	1.02706e-05	RYR2	49	43	27	8	3	0
NR_126059	39.6638	2.12065	0.443025	4.78673	1.69517e-06	1.03922e-05	LINC01560	71	42	85	14	12	19
NM_018328	137.938	-1.15416	0.241539	-4.77836	1.76731e-06	1.08175e-05	MBD5	83	83	94	184	219	173
NM_006072	41.5989	2.24584	0.470114	4.77722	1.77737e-06	1.08734e-05	CCL26	63	69	76	11	7	26
NM_002578	42.0262	2.03217	0.425807	4.77251	1.81944e-06	1.11134e-05	PAK3	55	77	71	15	13	22
NM_005740	104.607	1.54908	0.324794	4.76941	1.84767e-06	1.12742e-05	DNAL4	182	131	166	33	44	85
NM_005800	161.695	-1.24559	0.261182	-4.76907	1.85081e-06	1.12874e-05	USPL1	116	82	97	249	282	157
NM_052943	14.4786	-4.85696	1.02032	-4.76023	1.93377e-06	1.17812e-05	FAM46B	2	0	1	30	24	31
NR_130737	14.8719	-4.09522	0.86055	-4.75883	1.94715e-06	1.18565e-05	LOC101927969	1	1	3	29	31	25
NM_032266	9.06111	6.63823	1.39503	4.75849	1.95043e-06	1.18703e-05	C2orf16	23	14	19	0	0	0
NM_012193	175.993	-1.21575	0.255574	-4.75694	1.96545e-06	1.19494e-05	FZD4	125	100	100	291	286	167
NM_207371	29.4076	-2.30536	0.48485	-4.7548	1.98643e-06	1.20582e-05	SKIDA1	9	13	8	50	49	49
NR_033985	9.08542	-6.65097	1.39988	-4.7511	2.02317e-06	1.22749e-05	FLJ26245	0	0	0	16	24	15
NM_020676	161.084	1.08775	0.228956	4.75094	2.02476e-06	1.22782e-05	ABHD6	250	206	215	103	125	84
NM_002088	9.18456	6.65552	1.40203	4.74707	2.06385e-06	1.24959e-05	GRIK5	18	13	25	0	0	0
NM_175709	162.964	1.09568	0.231008	4.74303	2.10543e-06	1.2741e-05	CBX7	236	222	219	81	110	124
NM_004984	86.6491	1.44519	0.304951	4.7391	2.14668e-06	1.2984e-05	KIF5A	113	132	138	48	36	57
NR_120563	9.85384	-6.76898	1.42896	-4.73701	2.16895e-06	1.31052e-05	LOC101928847	0	0	0	17	8	35
NM_018937	16.7306	-3.73661	0.78927	-4.73426	2.1986e-06	1.32775e-05	PCDHB3	1	5	1	28	39	27
NM_199427	44.1341	1.82056	0.384812	4.73104	2.2337e-06	1.34825e-05	ZFP64	78	56	77	19	22	18
NM_152446	54.7886	-1.70963	0.361452	-4.72989	2.24646e-06	1.35387e-05	CEP128	32	21	26	101	89	64
NM_018017	256.211	-1.04185	0.220292	-4.72942	2.25162e-06	1.35629e-05	CCDC186	178	164	169	417	367	259
NM_030811	355.068	1.1768	0.249309	4.72023	2.35574e-06	1.41668e-05	MRPS26	554	463	490	160	165	337
NM_016396	486.01	-1.02124	0.216505	-4.71695	2.39411e-06	1.43769e-05	CTDSPL2	359	269	355	768	752	449
NM_017947	9.1662	6.64984	1.41034	4.71507	2.41633e-06	1.44955e-05	MOCOS	16	26	13	0	0	0
NR_126580	24.2736	2.66859	0.566636	4.70954	2.48277e-06	1.48789e-05	AGAP7P	59	43	28	6	9	5
NM_152890	42.038	1.82959	0.388776	4.70603	2.52586e-06	1.51217e-05	COL24A1	80	56	66	17	18	21
NM_016474	153.286	-1.02639	0.218127	-4.70549	2.53257e-06	1.51542e-05	CCDC174	119	87	104	203	222	198
NM_001852	38.1684	-2.26671	0.481946	-4.70326	2.56046e-06	1.53054e-05	COL9A2	14	17	9	39	58	95
NM_004882	168.767	-1.00385	0.213668	-4.69818	2.62496e-06	1.5675e-05	CIR1	147	92	108	227	225	231
NM_001168682	25.5057	3.02616	0.644218	4.69742	2.63467e-06	1.5725e-05	SAP25	61	34	46	3	1	13
NM_014238	41.8237	2.09881	0.447106	4.6942	2.67647e-06	1.59664e-05	KSR1	58	60	87	16	9	23
NR_038272	41.8459	1.92193	0.409937	4.68834	2.75427e-06	1.64055e-05	TTN-AS1	78	67	58	20	11	22
NM_001080417	203.674	-1.10766	0.236524	-4.68309	2.82581e-06	1.68178e-05	ZNF629	157	118	122	215	257	373
NM_006456	80.3536	-6.29383	1.34415	-4.68239	2.83555e-06	1.6864e-05	ST6GALNAC2	0	0	6	162	144	175
NM_001007538	8.57574	-6.56797	1.40406	-4.67785	2.89899e-06	1.72238e-05	SHISA2	0	0	0	17	16	19
NR_036497	52.4254	-1.67355	0.357788	-4.67749	2.90406e-06	1.72452e-05	LPP-AS2	30	18	29	72	90	80
NM_002674	91.2037	-1.50351	0.321713	-4.67345	2.96185e-06	1.75795e-05	PMCH	62	35	50	149	169	90
NM_005108	50.1423	1.7649	0.377687	4.67292	2.96944e-06	1.76157e-05	XYLB	90	62	86	29	24	16
NM_015150	14.17	-4.03336	0.863352	-4.67174	2.98656e-06	1.76994e-05	RFTN1	2	2	1	26	24	31
NM_001039395	14.4757	-4.08224	0.87395	-4.67102	2.9971e-06	1.77439e-05	SPATA6L	3	2	0	26	26	31
NM_023034	135.009	-1.23532	0.264627	-4.66817	3.03894e-06	1.79645e-05	WHSC1L1	83	86	76	202	230	141
NR_047506	35.4268	-2.13684	0.458486	-4.66065	3.15219e-06	1.86059e-05	HOXC-AS3	12	9	19	60	46	69
NM_004585	25.2261	2.57666	0.553717	4.6534	3.26513e-06	1.92531e-05	RARRES3	55	46	32	4	7	11
NR_120367	14.6997	5.44479	1.17031	4.65243	3.28054e-06	1.93343e-05	LINC01583	32	25	31	1	0	1
NM_001855	8.47252	6.54007	1.40587	4.65197	3.28783e-06	1.93675e-05	COL15A1	20	16	16	0	0	0
NM_024989	452.244	-1.00238	0.215484	-4.65173	3.29157e-06	1.93798e-05	PGAP1	285	305	323	702	688	434
NM_181336	226.978	1.12074	0.240981	4.65074	3.30754e-06	1.94641e-05	LEMD2	348	327	275	96	151	187
NM_001242868	99.4616	1.74745	0.375754	4.65051	3.31111e-06	1.94721e-05	SLAIN1	196	139	138	25	30	84
NM_023073	212.177	-1.15958	0.249348	-4.65044	3.31221e-06	1.94721e-05	C5orf42	131	131	137	331	355	200
NM_020943	295.192	-1.04474	0.224764	-4.64817	3.34891e-06	1.9678e-05	CWC22	242	168	184	417	500	286
NM_004887	12.8789	-6.17347	1.32927	-4.64427	3.41274e-06	2.0013e-05	CXCL14	0	0	1	25	27	25
NM_012109	26.01	2.78818	0.601082	4.63861	3.50765e-06	2.05184e-05	TMEM59L	51	45	43	6	1	13
NM_153219	231.822	1.00509	0.216801	4.63598	3.55247e-06	2.07702e-05	ZNF524	387	291	275	149	122	197
NM_004239	280.408	-1.0839	0.234019	-4.63166	3.62751e-06	2.11984e-05	TRIP11	200	190	159	460	429	263
NM_001661	60.4282	1.66408	0.359526	4.62855	3.68241e-06	2.14978e-05	ARL4D	100	80	101	27	19	42
NM_198535	57.7563	1.66245	0.359442	4.62509	3.74428e-06	2.18373e-05	ZNF699	77	93	95	21	28	35
NM_000681	8.38617	6.52705	1.41127	4.62495	3.74696e-06	2.18421e-05	ADRA2A	23	15	14	0	0	0
NM_005195	66.644	-1.88307	0.407237	-4.62401	3.7639e-06	2.193e-05	CEBPD	48	28	13	87	82	150
NM_024906	8.37286	6.52173	1.4106	4.62338	3.7753e-06	2.19855e-05	SCD5	17	15	19	0	0	0
NM_000428	57.0013	-1.59643	0.345598	-4.61932	3.85007e-06	2.23987e-05	LTBP2	33	23	31	80	74	106
NM_198566	120.447	-1.27248	0.27577	-4.61428	3.94462e-06	2.28921e-05	C5orf34	59	72	82	187	189	139
NM_138961	34.1629	2.51311	0.545176	4.60973	4.03197e-06	2.33759e-05	ESAM	88	64	29	6	7	18
NM_016323	181.871	-1.09214	0.236971	-4.60876	4.05081e-06	2.34735e-05	HERC5	136	114	106	275	289	185
NM_005608	19.6485	3.0327	0.658075	4.60844	4.05709e-06	2.34983e-05	PTPRCAP	54	19	37	5	4	4
NM_005089	93.1773	1.21613	0.263897	4.60833	4.05918e-06	2.34988e-05	ZRSR2	161	119	121	57	56	57
NM_017639	12.7288	-6.15534	1.33639	-4.60595	4.1059e-06	2.37576e-05	DCHS2	0	1	0	22	32	22
NR_026844	124.56	-1.65212	0.359058	-4.60127	4.19931e-06	2.42622e-05	ANKRD36BP1	87	48	52	233	251	87
NR_024256	8.83669	6.60305	1.43511	4.60107	4.20333e-06	2.42735e-05	GATA3-AS1	23	7	25	0	0	0
NM_017525	85.1543	1.42418	0.309919	4.59534	4.32044e-06	2.4913e-05	CDC42BPG	103	124	147	40	46	54
NR_046669	39.9256	-2.28334	0.496951	-4.59469	4.3339e-06	2.49784e-05	LMLN-AS1	9	11	21	60	99	41
NR_027263	36.6142	1.93513	0.421643	4.58951	4.44288e-06	2.55814e-05	ARHGAP5-AS1	60	52	65	14	14	18
NM_002317	102.36	1.21265	0.264603	4.5829	4.58576e-06	2.63524e-05	LOX	159	145	133	50	70	67
NM_014293	25.1142	-2.46005	0.538094	-4.57178	4.83594e-06	2.77358e-05	NPTXR	12	6	6	34	53	42
NM_004045	490.892	1.23873	0.27111	4.56909	4.89839e-06	2.80666e-05	ATOX1	789	617	708	196	206	487
NM_001080454	8.04691	6.46431	1.41815	4.55827	5.15761e-06	2.94943e-05	ACSM4	17	17	15	0	0	0
NM_000523	14.8469	-5.48448	1.20371	-4.55632	5.2057e-06	2.97548e-05	HOXD13	1	0	1	45	15	28
NM_173575	24.8866	-2.59778	0.570261	-4.55543	5.22794e-06	2.98674e-05	STK32C	11	3	8	34	36	60
NM_015054	232.039	-1.16472	0.255693	-4.55516	5.23467e-06	2.98913e-05	UHRF1BP1L	153	159	124	356	402	212
NM_199344	67.7667	-1.70898	0.375527	-4.55089	5.342e-06	3.04582e-05	SFT2D2	38	43	16	104	126	84
NM_002015	135.992	-1.1148	0.244989	-4.55041	5.35405e-06	3.04989e-05	FOXO1	82	83	96	180	215	168
NM_020802	71.2305	-1.44281	0.318597	-4.52864	5.93645e-06	3.36857e-05	CEP126	42	40	35	113	121	81
NM_005892	110.264	-1.19493	0.263869	-4.52851	5.94017e-06	3.36906e-05	FMNL1	95	56	57	146	143	177
NM_001177972	8.27429	-6.51577	1.43894	-4.52817	5.94976e-06	3.37287e-05	VIT	0	0	0	16	25	9
NM_015689	136.156	-1.02094	0.225571	-4.52602	6.01059e-06	3.40243e-05	DENND2A	107	83	86	170	190	193
NM_001039938	24.7787	-2.76903	0.61186	-4.5256	6.02244e-06	3.40676e-05	INTS6	13	5	2	58	44	29
NM_001039548	7.8948	6.43653	1.42227	4.52554	6.02404e-06	3.40676e-05	KLHL35	16	16	16	0	0	0
NM_153456	39.6908	1.82204	0.402676	4.52483	6.04447e-06	3.41667e-05	HS6ST3	61	61	66	17	16	20
NR_038420	183.645	-1.04824	0.231684	-4.52444	6.05551e-06	3.4209e-05	ZRANB2-AS1	126	119	120	240	308	201
NM_014275	135.344	1.37421	0.303736	4.52436	6.05779e-06	3.4209e-05	MGAT4B	216	192	189	44	68	117
NM_153374	33.723	2.27099	0.502511	4.51928	6.20492e-06	3.49894e-05	LYSMD2	56	51	63	7	21	7
NM_005568	49.1573	1.99016	0.440561	4.51734	6.262e-06	3.52774e-05	LHX1	141	58	50	19	26	15
NR_103821	101.204	-1.21809	0.269762	-4.51542	6.31926e-06	3.55829e-05	EMC3-AS1	75	60	52	122	168	139
NM_145799	25.2904	3.0991	0.687119	4.51028	6.47423e-06	3.63932e-05	2022-09-06	51	34	54	0	13	3
NM_153336	65.3295	-1.41177	0.313014	-4.51024	6.47555e-06	3.63932e-05	PSTK	45	29	36	100	88	100
NM_152544	143.827	1.1267	0.250032	4.50625	6.59845e-06	3.70308e-05	TRMT44	230	164	212	104	66	104
NM_000775	34.0037	-2.06123	0.457465	-4.50576	6.61348e-06	3.70974e-05	CYP2J2	14	18	8	55	60	51
NM_012168	22.809	2.83768	0.629813	4.5056	6.61866e-06	3.71087e-05	FBXO2	40	32	50	6	1	10
NR_003950	14.8775	-3.79071	0.84213	-4.50133	6.75287e-06	3.78432e-05	ZDHHC8P1	0	2	4	23	26	35
NR_125368	7.94313	6.45121	1.4334	4.50065	6.77475e-06	3.79477e-05	LOC100129434	26	12	12	0	0	0
NM_006012	708.137	1.06278	0.23628	4.49795	6.8613e-06	3.83853e-05	CLPP	1203	823	928	329	360	705
NM_032505	17.8771	-3.12768	0.696016	-4.49368	7.00019e-06	3.91171e-05	KBTBD8	2	7	2	32	30	35
NM_001004298	11.7333	-6.03702	1.34451	-4.49012	7.11815e-06	3.97385e-05	C10orf90	0	0	1	26	24	20
NM_033364	7.73295	6.4103	1.42904	4.48575	7.26567e-06	4.05235e-05	MAATS1	21	12	15	0	0	0
NM_015534	118.338	-1.09575	0.244284	-4.48557	7.27187e-06	4.05389e-05	ZZZ3	79	76	75	164	176	148
NM_006244	187.059	1.12651	0.251155	4.48534	7.27985e-06	4.05641e-05	PPP2R5B	311	236	242	103	86	168
NM_000379	29.7043	2.20983	0.493711	4.47597	7.60646e-06	4.22837e-05	XDH	63	39	49	16	7	9
NM_173491	115.844	-1.20128	0.268455	-4.4748	7.64845e-06	4.2497e-05	LSM11	76	54	85	146	194	149
NR_047001	65.9463	-1.63909	0.366527	-4.47196	7.75073e-06	4.30449e-05	RNF219-AS1	41	22	36	124	114	64
NM_001135924	87.5	1.46191	0.326991	4.47079	7.79329e-06	4.32609e-05	VWDE	156	112	127	43	69	29
NM_207327	94.7443	1.21549	0.271892	4.4705	7.80374e-06	4.32984e-05	CDPF1	163	112	133	47	64	62
NM_018159	42.7569	2.20452	0.49329	4.46901	7.85811e-06	4.35795e-05	NUDT11	71	61	82	26	16	4
NM_032138	50.8391	-1.69943	0.380681	-4.4642	8.0368e-06	4.45074e-05	KBTBD7	18	30	24	72	90	73
NM_017752	43.1224	-1.7764	0.398181	-4.46129	8.14682e-06	4.50955e-05	TBC1D8B	17	22	20	56	79	67
NM_032777	63.9677	1.65882	0.372147	4.45744	8.2943e-06	4.58254e-05	ADGRA2	115	95	88	45	32	16
NM_031303	20.1345	2.83336	0.635662	4.45733	8.29849e-06	4.5827e-05	KATNAL2	36	22	50	6	5	4
NM_001547	101.532	-1.25031	0.280532	-4.45694	8.3137e-06	4.58894e-05	IFIT2	70	64	50	120	179	134
NM_012409	7.9613	6.44765	1.44693	4.45609	8.34696e-06	4.60514e-05	PRND	12	11	25	0	0	0
NM_052899	177.385	-1.03896	0.233341	-4.45255	8.48563e-06	4.67725e-05	GPRIN1	120	112	122	210	207	307
NM_002646	51.5601	1.58448	0.356269	4.44742	8.69075e-06	4.78358e-05	PIK3C2B	77	77	81	26	30	22
NM_001242581	7.52726	6.3686	1.43345	4.44284	8.87809e-06	4.88212e-05	RIN2	17	16	13	0	0	0
NM_145207	82.5799	-1.50347	0.338474	-4.4419	8.91672e-06	4.90106e-05	SPATA5	51	44	37	157	137	75
NM_012068	16.2635	-3.18714	0.717774	-4.44031	8.98285e-06	4.9328e-05	ATF5	5	1	4	24	34	31
NM_001025248	62.5192	1.97755	0.446205	4.43194	9.33904e-06	5.11882e-05	DUT	117	116	72	8	26	43
NR_002724	12.5696	4.60806	1.04034	4.42937	9.45095e-06	5.17533e-05	MBL1P	27	20	27	2	0	1
NM_005893	7.42202	-6.35951	1.43644	-4.42727	9.54342e-06	5.22353e-05	CCIN	0	0	0	13	16	16
NM_173832	55.5851	1.49935	0.339222	4.41997	9.87154e-06	5.39558e-05	ZFP41	98	81	73	34	26	28
NM_018169	233.242	-1.04957	0.237564	-4.41804	9.95979e-06	5.43371e-05	KIAA1551	170	141	154	364	371	216
NR_110954	7.40137	6.34342	1.43691	4.41462	1.01187e-05	5.51274e-05	LOC101927040	15	15	15	0	0	0
NR_038393	13.1863	-5.28801	1.19793	-4.41429	1.0134e-05	5.51852e-05	LOC100506178	0	0	2	21	23	34
NM_031965	138.977	-1.01443	0.229915	-4.41218	1.02334e-05	5.56748e-05	GSG2	113	86	84	170	180	214
NM_006732	8.39673	-6.53774	1.48252	-4.40989	1.03424e-05	5.62415e-05	FOSB	0	0	0	23	4	24
NM_001113561	12.991	5.25836	1.19537	4.39894	1.08782e-05	5.91006e-05	RNF180	26	26	25	2	0	0
NR_103717	7.60256	-6.39383	1.45382	-4.39795	1.09277e-05	5.93419e-05	LINC01561	0	0	0	11	24	11
NM_025027	59.3231	1.64791	0.375319	4.39068	1.12997e-05	6.12773e-05	ZNF606	85	82	106	16	36	35
NM_030797	13.2447	-5.282	1.20322	-4.38987	1.1342e-05	6.14499e-05	FAM49A	0	2	0	21	37	20
NM_000600	12.8925	-5.25418	1.19717	-4.38884	1.13959e-05	6.17133e-05	IL6	0	0	2	24	30	22
NM_023016	161.938	1.10122	0.251043	4.38658	1.15145e-05	6.22984e-05	SOWAHC	228	209	236	126	71	115
NM_021926	7.26071	-6.32771	1.44361	-4.38324	1.16926e-05	6.32326e-05	ALX4	0	0	0	17	12	15
NM_001034850	19.3081	2.76971	0.632445	4.37937	1.19023e-05	6.43077e-05	FAM134B	44	32	28	2	6	7
NM_024782	99.2361	-1.1439	0.261212	-4.3792	1.19115e-05	6.43276e-05	NHEJ1	73	50	67	144	139	131
NM_003259	25.3873	2.23482	0.510718	4.37584	1.20964e-05	6.52663e-05	ICAM5	51	34	44	8	8	11
NM_001163391	7.24926	6.3132	1.44305	4.37489	1.21493e-05	6.55212e-05	ZSCAN12	14	14	16	0	0	0
NM_152282	7.22304	6.30858	1.4422	4.37427	1.21838e-05	6.56776e-05	PXYLP1	15	14	15	0	0	0
NR_104103	29.4166	2.19106	0.501334	4.37047	1.23982e-05	6.68024e-05	SNRNP35	53	34	61	9	15	8
NM_001024678	278.695	1.05248	0.240962	4.36782	1.25496e-05	6.7556e-05	LRRC24	498	317	349	154	136	261
NM_207336	14.7319	3.55917	0.814952	4.36734	1.2577e-05	6.76492e-05	ZNF467	30	27	26	2	0	5
NM_017774	127.629	-1.25605	0.287603	-4.36731	1.25784e-05	6.76492e-05	CDKAL1	78	62	90	240	173	131
NM_198507	329.797	1.02947	0.235728	4.36719	1.25855e-05	6.7651e-05	FAM174A	519	376	465	172	169	318
NM_014241	77.6534	-1.31574	0.301283	-4.36711	1.25902e-05	6.7651e-05	HACD1	53	31	53	105	113	118
NM_058238	10.8664	5.91313	1.35693	4.35771	1.3143e-05	7.05242e-05	WNT7B	22	24	19	1	0	0
NM_004417	288.383	-1.03226	0.237013	-4.35531	1.3288e-05	7.12373e-05	DUSP1	207	174	198	526	271	376
NM_000435	19.5759	3.28691	0.75618	4.34673	1.38181e-05	7.39105e-05	NOTCH3	20	48	37	0	7	4
NM_017868	75.1445	-1.31152	0.301899	-4.34425	1.39754e-05	7.4684e-05	TTC12	62	34	38	108	112	105
NM_001258038	12.5167	4.60532	1.06044	4.34285	1.40645e-05	7.50577e-05	SPRY1	24	26	23	0	0	3
NR_047557	37.3133	1.85625	0.427484	4.34226	1.41023e-05	7.5225e-05	ZNF32-AS1	83	44	55	15	20	14
NM_004414	21.2782	2.81598	0.649309	4.33689	1.44516e-05	7.68786e-05	RCAN1	40	29	45	11	2	3
NM_001037335	116.641	-1.08973	0.251307	-4.33623	1.44947e-05	7.70735e-05	HELZ2	76	78	73	139	159	183
NM_002463	7.4228	-6.35963	1.47004	-4.32617	1.51728e-05	8.04239e-05	MX2	0	0	0	7	23	15
NM_003936	7.23764	-6.32366	1.46216	-4.32487	1.52621e-05	8.08607e-05	CDK5R2	0	0	0	13	9	22
NR_015406	7.06119	6.27986	1.45328	4.32116	1.55214e-05	8.21977e-05	LINC00654	20	10	14	0	0	0
NR_040583	108.87	1.07786	0.250099	4.30976	1.63433e-05	8.63944e-05	STAG3L1	152	142	156	68	69	75
NM_198315	12.4295	4.1552	0.964382	4.30867	1.64239e-05	8.67424e-05	VWA5A	32	19	22	3	1	0
NM_031953	14.2693	3.50918	0.814624	4.30773	1.64936e-05	8.70321e-05	SNX25	33	21	27	3	0	4
NM_153757	80.4895	-1.3148	0.305504	-4.30369	1.67976e-05	8.85171e-05	NAP1L5	63	34	46	110	139	99
NM_153610	18.8693	-2.78156	0.646362	-4.30341	1.68189e-05	8.85898e-05	CMYA5	9	4	2	40	30	30
NM_173664	7.25582	6.31079	1.46653	4.30323	1.68329e-05	8.86235e-05	ARL10	9	20	14	0	0	0
NM_001281933	23.6374	-2.47298	0.574886	-4.30169	1.69502e-05	8.91612e-05	NCAPG2	7	6	9	56	40	25
NR_015448	10.7016	-5.90287	1.37688	-4.28715	1.8098e-05	9.50712e-05	DLX6-AS1	0	0	1	12	22	30
NM_174898	12.0203	-4.1337	0.965876	-4.27974	1.87111e-05	9.81163e-05	LYG1	2	1	1	29	15	25
NM_152275	96.1181	-1.12439	0.262992	-4.27537	1.90816e-05	0.000100015	TTC30A	68	58	59	146	132	121
NM_144666	46.7713	-1.62747	0.380679	-4.27518	1.90983e-05	0.000100057	DNHD1	24	16	30	75	73	66
NR_046551	7.11941	-6.29881	1.47356	-4.27456	1.91518e-05	0.000100293	DLEU7-AS1	0	0	0	17	19	7
NM_032417	12.3131	4.14733	0.970881	4.27172	1.93969e-05	0.000101531	SPANXD	31	24	17	0	1	3
NM_001278160	32.9108	-2.01398	0.47148	-4.27161	1.94064e-05	0.000101536	AKT1S1	16	17	7	54	43	63
NM_002269	73.8189	-1.37138	0.321165	-4.27002	1.95455e-05	0.000102127	KPNA5	34	52	38	116	102	104
NM_017704	79.272	-1.44989	0.339869	-4.26603	1.98983e-05	0.000103848	ANKRD49	56	42	33	138	139	74
NM_032487	7.21442	6.31414	1.48024	4.26562	1.9935e-05	0.000103977	ACTRT3	26	6	14	0	0	0
NM_031283	51.4136	-1.4744	0.345798	-4.26376	2.01014e-05	0.000104705	TCF7L1	28	26	29	75	76	78
NM_018649	34.4924	-2.26696	0.53177	-4.26305	2.01657e-05	0.000104994	H2AFY2	18	7	12	50	29	95
NM_006133	112.313	-1.17972	0.277253	-4.25505	2.09006e-05	0.000108579	DAGLA	71	85	53	170	132	170
NM_014594	43.193	5.42661	1.27728	4.24857	2.15138e-05	0.000111568	ZNF354C	108	66	87	0	0	6
NM_002866	74.9913	1.38505	0.326171	4.24639	2.1724e-05	0.000112608	RAB3A	113	94	124	40	29	57
NM_005631	53.0767	-1.56297	0.368268	-4.24411	2.19467e-05	0.000113712	SMO	21	28	32	88	66	86
NR_003148	59.0481	-1.43525	0.338834	-4.23587	2.27672e-05	0.000117808	TPM3P9	30	27	40	81	95	85
NM_031461	36.8968	-1.86593	0.440548	-4.23547	2.28071e-05	0.000117962	CRISPLD1	21	15	13	47	48	81
NM_003413	6.94002	-6.26232	1.4797	-4.23215	2.3147e-05	0.000119563	ZIC3	0	0	0	22	8	12
NM_022338	169.683	1.01745	0.24048	4.23094	2.32718e-05	0.000120154	C11orf24	320	208	177	125	119	96
NM_015506	261.515	-1.17281	0.277266	-4.22992	2.33775e-05	0.000120647	MMACHC	209	151	136	263	270	569
NM_021922	126.355	-1.29155	0.30565	-4.22557	2.38334e-05	0.000122784	FANCE	123	39	69	172	168	205
NR_003225	14.4674	3.12751	0.740564	4.22315	2.40914e-05	0.00012395	LGALS3	33	25	22	3	4	2
NM_001099456	12.0366	4.10199	0.972262	4.21901	2.45374e-05	0.000126189	NPW	23	26	20	3	1	0
NM_003508	7.47837	6.36594	1.50896	4.21875	2.45658e-05	0.00012628	FZD9	31	13	4	0	0	0
NR_027487	71.6652	1.35926	0.322341	4.21683	2.4776e-05	0.000127249	LOC146880	122	87	108	27	45	50
NM_004133	20.6124	2.7603	0.654723	4.21598	2.48691e-05	0.000127672	HNF4G	18	46	42	6	5	5
NM_138286	34.5534	-2.0486	0.48624	-4.21315	2.5183e-05	0.00012917	ZNF681	6	18	16	60	59	49
NM_012294	79.6095	1.21749	0.289176	4.21019	2.55158e-05	0.00013082	RAPGEF5	119	101	120	55	42	48
NM_001146334	36.687	-1.8018	0.428914	-4.20084	2.65928e-05	0.000135986	NACAD	17	13	20	47	54	72
NM_021258	11.7528	5.11442	1.2193	4.19456	2.73399e-05	0.000139684	IL22RA1	24	14	32	0	1	1
NM_015393	100.196	-1.12876	0.269147	-4.19386	2.74246e-05	0.000140056	PARM1	89	54	52	147	138	132
NR_047495	11.8072	4.52058	1.07867	4.19087	2.77892e-05	0.000141795	LINC00565	37	22	12	1	0	2
NM_138448	53.6717	-1.6418	0.39188	-4.18955	2.79514e-05	0.000142561	ACYP2	46	18	18	92	67	88
NR_002728	29.6068	-1.97377	0.47115	-4.18925	2.79874e-05	0.000142682	KCNQ1OT1	16	13	8	48	52	43
NM_020299	71.4294	1.33005	0.317759	4.18573	2.84251e-05	0.000144788	AKR1B10	103	120	87	38	47	38
NM_052846	6.52186	6.16233	1.47527	4.17708	2.95276e-05	0.000150078	EMILIN3	16	15	9	0	0	0
NR_001297	9.79033	5.759	1.37879	4.17686	2.95557e-05	0.000150156	PCDHGB8P	16	19	23	0	1	0
NM_000091	71.5551	1.23998	0.296991	4.17513	2.97811e-05	0.000151236	COL4A3	122	95	92	47	40	42
NM_005967	150.523	1.01106	0.242247	4.17366	2.99751e-05	0.000152155	NAB2	233	163	222	87	89	127
NM_032928	196.527	1.3201	0.316426	4.17189	3.02078e-05	0.000153271	TMEM141	299	253	305	76	71	195
NM_015652	71.395	-1.3849	0.332264	-4.16808	3.07175e-05	0.000155586	C10orf12	38	43	39	115	123	74
NM_025003	6.61384	6.18426	1.4843	4.16645	3.09381e-05	0.000156435	ADAMTS20	19	15	7	0	0	0
NM_145728	46.2766	-1.54234	0.370604	-4.1617	3.15886e-05	0.000159519	SYNM	31	20	22	76	59	74
NM_001195131	48.0328	-1.70148	0.409026	-4.15982	3.18496e-05	0.000160767	TSTD3	38	11	22	75	83	65
NM_152588	132.331	-1.10808	0.266907	-4.15155	3.30237e-05	0.000166408	TMTC2	64	97	91	186	176	185
NM_014758	185.061	-1.04562	0.252199	-4.14601	3.38312e-05	0.000170112	SNX19	94	137	132	249	287	218
NM_001145205	6.41565	6.14165	1.48172	4.14493	3.39916e-05	0.000170845	SHISA9	18	8	14	0	0	0
NR_102763	13.5357	3.21362	0.775665	4.14306	3.42709e-05	0.000172176	GATA6-AS1	34	18	24	3	2	3
NM_013309	56.6152	-1.38942	0.335474	-4.14166	3.44797e-05	0.000173076	SLC30A4	30	34	31	79	88	81
NM_032933	53.335	1.55117	0.374998	4.13648	3.52667e-05	0.000176725	TMEM241	68	79	93	35	26	21
NR_109779	41.3239	-1.62577	0.393344	-4.13321	3.57738e-05	0.000179113	LINC01279	24	21	17	74	58	57
NM_001122607	12.5642	3.55023	0.859042	4.13277	3.58413e-05	0.000179374	RUNX1	31	13	28	2	2	2
NM_003647	18.4654	-2.49715	0.604501	-4.13092	3.61313e-05	0.000180749	DGKE	6	5	6	35	30	30
NM_022779	104.591	1.1163	0.270347	4.12914	3.64128e-05	0.00018208	DDX31	170	121	149	84	56	60
NR_122113	89.6007	1.2073	0.292563	4.12663	3.68123e-05	0.000183903	DUXAP8	143	95	146	53	65	46
NM_138451	26.1321	2.22048	0.538107	4.12647	3.68371e-05	0.000183903	IQCD	54	53	25	7	10	11
NM_004056	31.2025	2.04439	0.495447	4.12636	3.68557e-05	0.000183903	CA8	82	37	39	16	8	13
NM_004655	11.0763	-5.02734	1.22082	-4.118	3.82179e-05	0.000190538	AXIN2	0	0	2	23	23	19
NM_003887	9.33475	5.69449	1.38379	4.11513	3.86964e-05	0.00019276	ASAP2	26	16	15	1	0	0
NM_133343	32.0615	-5.99427	1.45842	-4.11011	3.9547e-05	0.000196747	RAD17	1	2	0	16	25	152
NM_001276318	63.1791	-1.31015	0.318786	-4.10981	3.95979e-05	0.000196916	PPP1R3E	48	35	29	89	95	89
NM_014963	56.7713	1.68308	0.410793	4.09714	4.18294e-05	0.000207574	SBNO2	103	56	108	19	19	44
NM_182520	6.51081	6.16427	1.50493	4.09606	4.20243e-05	0.000208453	C22orf15	20	5	16	0	0	0
NR_046228	9.33849	5.68876	1.39007	4.09243	4.26871e-05	0.000211473	ANKRD20A12P	14	20	21	0	1	0
NR_038251	11.3416	-4.49163	1.09789	-4.09117	4.29211e-05	0.000212453	DPH6-AS1	2	1	0	10	30	26
NM_145905	19.8218	2.81465	0.688018	4.09095	4.29617e-05	0.000212565	HMGA1	42	26	39	6	0	9
NM_001134	29.1649	-2.07355	0.507028	-4.08961	4.32094e-05	0.0002137	AFP	10	11	13	29	50	64
NM_001004301	35.8914	-1.93837	0.474172	-4.08791	4.35283e-05	0.000215005	ZNF813	14	19	12	48	84	40
NR_027422	12.8549	3.86963	0.946867	4.08677	4.37419e-05	0.000215879	FAM27B	26	34	13	1	0	4
NM_012416	83.4075	-1.27754	0.312661	-4.08603	4.38826e-05	0.000216482	RANBP6	49	56	43	122	146	89
NR_105021	6.11314	-6.07929	1.48787	-4.08591	4.39035e-05	0.000216495	LOC102546226	0	0	0	13	14	10
NR_003086	21.0172	-2.60004	0.636426	-4.08538	4.40046e-05	0.00021672	HSD17B7P2	4	4	10	30	54	25
NM_005336	41.554	-1.69511	0.41511	-4.08353	4.43563e-05	0.000218361	HDLBP	22	19	19	65	83	44
NR_125398	57.58	-1.36966	0.335442	-4.08314	4.4432e-05	0.000218642	GATA2-AS1	41	29	29	81	72	99
NM_019090	6.21558	6.09682	1.49487	4.07849	4.53299e-05	0.000222715	MAP10	20	11	8	0	0	0
NM_173591	10.9122	-5.02325	1.23223	-4.07654	4.57109e-05	0.000224371	OTOGL	1	1	0	28	23	13
NR_024391	6.15189	6.07487	1.4904	4.07599	4.58188e-05	0.000224807	MIR924HG	10	13	14	0	0	0
NM_020848	6.11238	-6.07914	1.49157	-4.07567	4.58818e-05	0.000225022	KIAA1462	0	0	0	11	16	10
NM_002284	19.9124	-2.91807	0.716433	-4.07306	4.63998e-05	0.000227468	KRT86	3	6	5	23	17	67
NR_106741	59.8515	1.5386	0.37786	4.07188	4.6635e-05	0.000228525	MIR6126	89	105	76	18	31	44
NR_026891	133.448	1.14868	0.282257	4.06963	4.70882e-05	0.000230554	FLJ10038	221	176	168	52	83	117
NM_024100	404.386	1.01487	0.249483	4.06789	4.74406e-05	0.000231989	WDR18	690	493	486	177	229	408
NM_000201	14.8179	-3.18514	0.783377	-4.06591	4.78446e-05	0.00023377	ICAM1	4	5	0	28	20	33
NM_018365	65.8086	-1.39309	0.342935	-4.06224	4.86033e-05	0.000237181	MNS1	34	41	35	108	111	69
NM_001080504	11.5716	-3.70666	0.912781	-4.06085	4.88947e-05	0.000238405	RBM44	1	1	3	20	27	18
NM_002531	11.8625	4.09509	1.0091	4.05818	4.94574e-05	0.000241042	NTSR1	33	17	20	0	0	4
NM_001042601	79.4467	-1.32192	0.32575	-4.05809	4.94767e-05	0.000241042	TTC14	44	44	50	119	145	79
NM_002926	51.685	1.52317	0.375465	4.05674	4.97618e-05	0.000242331	RGS12	87	69	79	26	17	38
NR_073396	6.01308	6.04579	1.49053	4.05613	4.98929e-05	0.000242768	ZNF818P	15	12	10	0	0	0
NM_014155	60.431	-1.41596	0.349389	-4.05268	5.06338e-05	0.000246067	ZBTB44	40	37	24	107	89	70
NM_006855	117.986	-1.13949	0.281247	-4.05155	5.08797e-05	0.000247058	KDELR3	92	61	74	192	186	113
NM_001145115	15.0997	-3.07274	0.759458	-4.04597	5.21066e-05	0.000252493	PPP1R3G	6	4	0	26	25	31
NM_033132	33.4639	1.84834	0.457216	4.04259	5.28635e-05	0.00025595	ZIC5	64	50	47	18	18	8
NM_001796	6.16406	6.07738	1.50524	4.03748	5.40275e-05	0.000261478	CDH8	11	18	8	0	0	0
NM_001013660	50.5756	-1.55413	0.38559	-4.03052	5.56548e-05	0.00026891	FRRS1	17	31	29	76	82	70
NM_001281502	92.1054	-1.6125	0.400386	-4.02735	5.64079e-05	0.000272325	FADS2	64	36	41	81	92	250
NM_005954	6.03725	6.05537	1.50377	4.02679	5.65445e-05	0.000272872	MT3	20	10	8	0	0	0
NR_038269	70.0797	1.37433	0.34147	4.02475	5.70365e-05	0.000275134	LOC100506844	92	102	112	54	28	36
NM_001080512	104.948	-1.07934	0.26874	-4.01628	5.91236e-05	0.000284851	BICC1	69	77	59	146	160	125
NM_006242	86.0791	-1.28612	0.320254	-4.01593	5.92125e-05	0.000285162	PPP1R3D	36	64	50	126	133	110
NM_017893	40.7401	1.77672	0.442629	4.01401	5.96963e-05	0.000287257	SEMA4G	83	57	55	13	12	31
NM_005523	10.7067	-4.96973	1.23874	-4.01193	6.02244e-05	0.00028956	HOXA11	0	1	1	17	13	33
NM_002126	34.2883	2.01981	0.503837	4.00885	6.10141e-05	0.000292997	HLF	56	62	49	8	25	8
NM_001013632	37.9408	1.73926	0.433991	4.0076	6.13396e-05	0.00029432	TCTEX1D4	63	39	77	20	15	18
NR_029396	18.4952	-2.71822	0.680191	-3.99626	6.43511e-05	0.000308517	AGAP12P	6	4	5	53	27	17
NM_176792	19.5295	2.47385	0.619732	3.99181	6.55714e-05	0.000314112	MRPL43	26	45	28	7	5	6
NM_207644	11.0546	-3.64972	0.914657	-3.99026	6.60008e-05	0.000315984	LRRC75B	2	2	1	18	26	18
NR_039981	67.2842	-1.21843	0.305426	-3.98929	6.62727e-05	0.000317083	LINC01004	47	38	39	101	99	85
NR_133911	35.8108	1.66648	0.418393	3.98306	6.80348e-05	0.000325074	BMS1P22	65	57	45	15	19	18
NM_001270470	11.2304	-4.42645	1.11134	-3.98299	6.80536e-05	0.000325074	SOCS2	0	1	2	8	32	25
NR_038403	107.886	1.0914	0.274038	3.98267	6.81465e-05	0.000325386	MKNK1-AS1	184	144	124	51	84	74
NM_153631	13.6672	3.23084	0.811799	3.97985	6.89578e-05	0.000328992	HOXA3	29	19	28	0	3	5
NM_001288614	17.1067	2.79732	0.703324	3.97729	6.97061e-05	0.000332292	CST3	27	40	23	2	8	3
NM_000104	10.599	-4.32748	1.08973	-3.97114	7.1531e-05	0.000340163	CYP1B1	0	3	0	20	20	21
NM_152310	5.70886	5.97032	1.50387	3.96998	7.1878e-05	0.000341537	ELOVL3	13	10	12	0	0	0
NM_006576	23.0556	2.132	0.537214	3.96862	7.22893e-05	0.000343213	AVIL	55	31	31	10	8	8
NM_053274	143.269	-1.00804	0.254298	-3.96401	7.37001e-05	0.000349488	GLMN	110	80	102	212	224	143
NM_001080467	107.948	1.16942	0.295171	3.96184	7.43758e-05	0.00035255	MYO5B	148	149	157	53	95	53
NR_125345	63.9344	1.26251	0.318939	3.95847	7.54303e-05	0.00035726	ZNF528-AS1	106	82	89	31	46	37
NM_138393	35.2208	-2.09269	0.529775	-3.95015	7.81015e-05	0.000369613	REEP6	10	24	6	47	45	81
NM_020311	9.2537	-5.6926	1.44198	-3.94776	7.8885e-05	0.00037302	ACKR3	1	0	0	14	34	7
NM_181523	88.7392	-1.1766	0.298253	-3.94498	7.98083e-05	0.000377083	PIK3R1	45	66	53	134	125	113
NR_003699	76.8998	-1.27529	0.323665	-3.94016	8.14279e-05	0.000384392	ZNF525	34	57	44	110	117	102
NR_038842	39.6493	1.58658	0.402782	3.93904	8.18069e-05	0.000385905	LINC01137	65	51	66	16	25	19
NM_012477	24.3069	2.36339	0.600327	3.93684	8.25612e-05	0.000389151	WBP1	29	40	53	3	7	14
NR_110997	72.2582	1.24507	0.31658	3.93287	8.39382e-05	0.000395165	LOC553103	131	108	74	47	38	45
NM_198182	27.1916	1.88802	0.480098	3.93258	8.40402e-05	0.000395487	GRHL1	42	43	45	11	13	11
NM_020974	5.73827	5.97704	1.52269	3.92532	8.66128e-05	0.000406941	SCUBE2	11	7	17	0	0	0
NM_001025266	14.5144	-2.82472	0.719886	-3.92385	8.71451e-05	0.000409279	C3orf70	4	3	4	21	35	21
NM_024864	22.9895	3.16984	0.80789	3.9236	8.72368e-05	0.000409546	MRM1	56	64	7	3	1	10
NR_077228	5.63336	5.95347	1.51767	3.92276	8.75408e-05	0.000410809	MTHFD2P1	15	7	13	0	0	0
NM_001310154	27.8422	-1.85224	0.472741	-3.91808	8.92579e-05	0.00041844	ANKRD36C	14	12	11	49	45	38
NM_006959	67.1316	-1.19259	0.304384	-3.91803	8.92739e-05	0.00041844	ZNF17	45	38	42	99	85	99
NM_001282167	5.81489	5.99859	1.53162	3.91651	8.98414e-05	0.000420932	PORCN	14	5	17	0	0	0
NR_027673	8.2548	5.50892	1.40745	3.91411	9.07367e-05	0.000424788	ADARB1	16	19	14	1	0	0
NM_006428	664.677	1.05541	0.269698	3.91331	9.10384e-05	0.000426031	MRPL28	1025	783	944	279	312	723
NR_024374	81.872	-1.18926	0.303966	-3.91248	9.13543e-05	0.000427339	LOC642846	54	34	65	116	109	120
NR_033752	73.3243	-1.16058	0.296973	-3.90803	9.30532e-05	0.000434766	LOC344887	46	47	45	95	97	115
NM_001099289	113.473	1.01349	0.259455	3.90622	9.37502e-05	0.000437501	SH3RF3	163	129	172	68	68	92
NM_001172895	26.4439	2.06382	0.529445	3.89809	9.69553e-05	0.000451919	CAV1	45	45	40	5	9	17
NM_002516	12.8015	3.33603	0.858448	3.88612	0.00010186	0.000473842	NOVA2	32	26	14	4	0	3
NM_001145784	63.4951	-1.29914	0.334388	-3.88512	0.000102279	0.000475602	BORCS8	31	36	44	103	90	80
NM_017770	51.9029	-1.47754	0.380645	-3.88169	0.000103732	0.000482168	ELOVL2	33	32	19	94	80	57
NM_000064	20.9119	-2.47469	0.638025	-3.87868	0.000105025	0.000487215	C3	2	6	11	31	47	29
NM_001080396	50.7095	-1.37966	0.356178	-3.87353	0.000107272	0.000497441	FAM155A	29	23	34	77	65	80
NR_126023	6.20247	6.08604	1.57128	3.8733	0.000107371	0.000497704	OR2A1-AS1	11	23	3	0	0	0
NM_144974	5.5515	5.93449	1.53643	3.86252	0.000112224	0.00051938	CCDC122	19	10	6	0	0	0
NM_199511	31.8277	-2.2489	0.58254	-3.86051	0.000113153	0.000523264	CCDC80	15	16	3	44	29	87
NM_001136239	16.3144	-2.50497	0.649974	-3.85395	0.000116226	0.000537055	PRDM6	6	5	4	35	24	25
NM_152517	56.5361	-1.54666	0.401866	-3.84871	0.000118744	0.000547401	TTC30B	46	26	18	107	94	54
NM_012324	23.5767	2.31805	0.603138	3.84333	0.000121379	0.000558884	MAPK8IP2	54	31	37	5	3	16
NM_005461	5.28241	-5.86873	1.52805	-3.84067	0.0001227	0.000564306	MAFB	0	0	0	10	12	10
NM_024786	9.61569	4.80902	1.25436	3.83383	0.000126162	0.000579095	ZDHHC11	16	19	21	2	0	0
NM_001128228	149.624	1.02141	0.266764	3.82888	0.000128727	0.000590176	TPRN	226	183	205	79	77	144
NM_002084	10.1893	3.85486	1.00687	3.82856	0.000128896	0.000590718	GPX3	20	21	17	0	1	3
NM_015236	120.113	1.08186	0.282695	3.82696	0.000129734	0.000594328	ADGRL3	172	166	159	80	102	51
NM_138345	41.2241	-1.5268	0.400117	-3.81588	0.000135699	0.000620203	VWA5B2	31	16	19	55	56	75
NM_024009	5.21543	5.84005	1.5312	3.81403	0.000136719	0.000623893	GJB3	12	9	11	0	0	0
NR_024077	86.479	1.07304	0.281689	3.80931	0.000139357	0.000634993	WASH2P	138	104	118	60	44	65
NR_120664	7.74881	5.41621	1.42184	3.80929	0.000139368	0.000634993	LOC101926941	14	13	19	0	1	0
NR_046590	16.7329	-2.61344	0.686547	-3.80664	0.000140869	0.000641086	DPYD-AS1	2	8	4	28	23	36
NR_030737	20.6618	-2.81941	0.741167	-3.80401	0.000142372	0.000647426	TTC3P1	1	12	2	41	47	21
NM_001189	17.6303	-2.93719	0.77295	-3.79998	0.000144709	0.000657543	NKX3-2	9	0	4	39	14	42
NM_001032377	5.28643	5.85738	1.54149	3.79982	0.000144799	0.0006577	SULT6B1	9	8	15	0	0	0
NM_001012502	33.5862	1.61882	0.426674	3.79404	0.000148218	0.000671671	CFAP157	55	43	57	16	16	18
NR_046634	84.599	-1.09897	0.290198	-3.78696	0.000152504	0.000690028	OPA1-AS1	53	47	64	120	128	101
NM_022337	15.6707	2.93425	0.775149	3.7854	0.000153463	0.000693833	RAB38	36	16	34	7	0	4
NM_017817	71.7164	1.16444	0.307625	3.78525	0.000153553	0.00069397	RAB20	98	107	96	47	37	50
NR_109950	12.5035	-2.91818	0.771398	-3.78298	0.000154965	0.000699545	LINC01271	4	3	2	18	25	24
NM_005603	46.2374	1.3978	0.369823	3.77964	0.000157057	0.000708445	ATP8B1	71	75	58	28	24	25
NM_001024674	68.2588	-1.18031	0.312337	-3.77896	0.000157483	0.000710093	LIN52	49	45	34	106	82	99
NM_002839	7.49986	5.37	1.42253	3.77498	0.000160024	0.000721273	PTPRD	17	13	15	1	0	0
NR_126453	95.9395	1.18209	0.313842	3.76652	0.000165538	0.000744697	IRAIN	128	158	117	39	61	78
NM_018340	5.27032	5.85829	1.55567	3.76576	0.000166043	0.000746684	CPPED1	17	11	5	0	0	0
NM_198040	40.7673	1.48894	0.395644	3.76335	0.000167655	0.000753067	PHC2	75	59	51	21	17	27
NR_027301	94.7805	1.08655	0.28884	3.76179	0.000168705	0.000756916	LINC00662	131	131	130	62	44	78
NR_104599	37.2995	1.60572	0.426938	3.76101	0.00016923	0.000758981	EXD3	73	37	64	15	21	20
NM_000014	9.21451	-4.80838	1.27969	-3.75744	0.000171657	0.000768488	A2M	2	0	0	16	25	13
NR_131204	7.72288	5.40857	1.43947	3.75734	0.000171732	0.000768488	XACT	11	22	12	0	0	1
NM_001080505	5.36511	5.87664	1.56411	3.75717	0.000171844	0.000768488	SHISA3	6	8	18	0	0	0
NR_036536	51.427	1.30101	0.346287	3.75704	0.000171938	0.000768488	SNHG4	88	63	74	34	26	30
NM_006472	28.7272	1.78818	0.47606	3.75621	0.000172507	0.000770598	TXNIP	44	52	39	16	12	11
NM_006015	46.8889	-1.44874	0.385699	-3.75616	0.000172542	0.000770598	ARID1A	37	24	17	74	77	57
NM_001012455	5.47132	5.90201	1.57177	3.75501	0.000173336	0.00077385	ZSCAN23	4	15	13	0	0	0
NM_001258311	5.12456	-5.82471	1.5516	-3.754	0.000174033	0.000776375	PGBD5	0	0	0	15	8	8
NM_015193	10.9449	3.62063	0.96472	3.75304	0.000174703	0.000779065	ARC	33	8	23	1	3	1
NM_001145373	60.7331	1.30529	0.347818	3.75281	0.000174863	0.000779485	OTUD1	112	77	78	49	27	30
NM_182504	14.9904	2.72079	0.725304	3.75123	0.000175966	0.000783807	WBSCR28	30	20	30	4	1	7
NM_175918	167.883	1.04155	0.277918	3.74767	0.000178488	0.000794136	CRIPAK	296	185	218	133	134	65
NM_020226	9.72646	4.22454	1.12884	3.74236	0.000182298	0.000810168	PRDM8	31	19	8	2	0	1
NM_001004318	5.18471	5.83264	1.55954	3.73997	0.000184046	0.000817316	ACP7	12	5	15	0	0	0
NM_152228	25.3211	2.17086	0.581339	3.73424	0.00018828	0.000834543	TAS1R3	46	34	47	7	3	18
NR_028090	90.563	1.01367	0.27157	3.73262	0.000189496	0.000839617	PAXIP1-AS1	151	112	110	61	52	69
NM_006729	21.6786	-2.15773	0.578094	-3.7325	0.00018959	0.000839714	DIAPH2	7	11	6	31	49	27
NM_001258376	50.5305	1.33097	0.356792	3.7304	0.000191179	0.000846115	EPS15L1	81	74	66	27	36	24
NM_001007090	9.52813	-3.78484	1.01538	-3.7275	0.000193391	0.000855259	C8orf48	2	0	2	16	16	22
NM_138441	12.2788	3.50515	0.941518	3.72287	0.000196974	0.000868488	MB21D1	25	21	23	6	0	0
NR_040599	30.349	-1.82163	0.489524	-3.72122	0.000198264	0.000873849	CARD8-AS1	23	9	10	37	45	62
NM_014351	5.04796	5.79323	1.55747	3.71965	0.000199502	0.000878318	SULT4A1	11	6	14	0	0	0
NR_108066	37.1075	-1.60875	0.432531	-3.71939	0.000199703	0.000878873	LOC101927181	13	24	18	59	50	60
NR_125997	5.3031	5.86127	1.57658	3.71771	0.00020104	0.000884428	LOC102724450	11	17	4	0	0	0
NM_173523	7.90571	5.44321	1.46465	3.7164	0.000202082	0.000888677	MAGEB6	12	27	7	0	0	1
NM_152479	7.30926	5.32909	1.43472	3.71438	0.000203706	0.000895146	TTC9B	12	16	15	0	0	1
NM_007108	32.5785	1.71722	0.462429	3.71348	0.000204429	0.000897319	TCEB2	64	48	42	23	12	11
NM_198276	55.7951	1.25357	0.338583	3.7024	0.000213571	0.00093535	TMEM17	105	75	63	34	33	33
NM_004671	47.1486	1.36113	0.36782	3.70053	0.000215153	0.000941224	PIAS2	68	76	62	23	28	29
NM_152565	5.06987	5.79325	1.56705	3.69692	0.000218229	0.000953614	ATP6V0D2	6	14	10	0	0	0
NM_005582	8.89036	-4.75584	1.28786	-3.69281	0.000221786	0.000968079	CD180	2	0	0	20	21	11
NM_144994	53.0399	1.36427	0.369476	3.69246	0.000222096	0.000969072	ANKRD23	73	71	88	27	22	41
NR_120604	10.5849	-3.56021	0.964335	-3.69188	0.000222601	0.000970913	LINCR-0001	1	2	2	31	9	19
NM_172250	46.7544	1.3975	0.380142	3.67626	0.000236675	0.00102886	MMAA	66	63	77	24	20	34
NM_152373	37.8409	-1.52735	0.415493	-3.676	0.000236921	0.00102955	ZNF684	16	18	25	52	62	56
NM_032510	47.0963	1.38336	0.376922	3.67015	0.000242409	0.00105262	PARD6G	80	61	68	25	35	19
NM_001291978	40.8275	2.06749	0.56363	3.66817	0.000244296	0.00106003	NOP14	84	47	73	6	6	36
NR_040077	25.9196	-1.78867	0.487823	-3.66664	0.000245759	0.0010652	GNG12-AS1	16	9	11	36	44	42
NR_109994	9.31453	4.16121	1.13638	3.66182	0.000250429	0.00108464	LOC101926889	21	21	12	0	0	3
NM_001486	10.5534	3.2745	0.894836	3.65933	0.000252873	0.00109441	GCKR	30	14	16	2	3	1
NR_120648	4.84995	5.73084	1.567	3.65722	0.000254968	0.00110226	LOC101928994	7	11	11	0	0	0
NR_003246	4.78351	-5.72574	1.56613	-3.65598	0.0002562	0.00110718	GOLGA6L5P	0	0	0	7	12	10
NM_015696	4.75591	5.70588	1.56112	3.65499	0.00025719	0.00111105	GPX7	10	9	10	0	0	0
NM_002546	4.96173	-5.77807	1.58222	-3.65188	0.000260324	0.00112335	TNFRSF11B	0	0	0	7	17	6
NM_001136004	93.8647	1.04193	0.285415	3.6506	0.000261633	0.00112859	MICAL3	133	105	148	48	71	67
NM_030927	51.0136	1.33361	0.365474	3.64897	0.000263291	0.00113491	TSPAN14	102	57	68	33	22	33
NM_032718	64.069	-1.17049	0.320885	-3.64769	0.000264604	0.00113978	MFSD9	45	30	46	78	96	95
NR_003063	4.72969	5.69885	1.56232	3.64768	0.000264616	0.00113978	TUBA4B	11	9	9	0	0	0
NM_153221	7.56186	5.38765	1.47843	3.64417	0.000268253	0.00115333	CILP2	25	4	18	0	1	0
NM_003695	4.80068	5.71793	1.56926	3.64371	0.000268732	0.00115497	LY6D	8	8	13	0	0	0
NM_001441	9.01131	-4.78008	1.31363	-3.63882	0.000273889	0.00117584	FAAH	2	0	0	7	22	24
NM_001130965	36.457	1.81811	0.499764	3.63792	0.000274844	0.00117951	SUN1	74	40	62	5	19	25
NM_004857	41.2355	-1.45514	0.400081	-3.63711	0.000275717	0.00118282	AKAP5	28	16	24	71	64	48
NM_006435	12.402	-3.39815	0.93482	-3.63509	0.000277888	0.0011917	IFITM2	7	0	0	19	29	21
NR_104632	5.09227	-5.81662	1.60136	-3.63231	0.000280901	0.0012033	LOC101926940	0	0	0	3	11	17
NR_024065	8.23753	-4.60433	1.26834	-3.63021	0.000283188	0.00121222	LINC00312	1	1	0	16	14	18
NM_000327	43.3798	-1.73561	0.478121	-3.63007	0.000283342	0.00121244	ROM1	20	20	21	51	35	117
NM_020879	26.6928	-2.03434	0.560471	-3.6297	0.000283751	0.00121374	CCDC146	19	6	8	47	59	24
NM_178505	4.9069	5.74593	1.58333	3.62902	0.000284496	0.00121649	TMEM26	6	15	8	0	0	0
NM_001013615	23.4528	1.84351	0.509626	3.61737	0.000297615	0.00126935	LURAP1	46	34	33	11	9	11
NM_030929	53.7706	-1.42074	0.392793	-3.61702	0.000298017	0.00127028	KAZALD1	49	15	28	83	64	91
NM_018009	30.734	2.01859	0.55814	3.61664	0.000298449	0.00127106	TAPBPL	68	42	43	2	17	18
NR_033240	4.95636	5.77442	1.59697	3.61587	0.000299341	0.00127439	SLC25A21-AS1	21	6	5	0	0	0
NM_001004431	153.988	2.81443	0.778546	3.61499	0.000300364	0.00127783	METRNL	259	286	272	16	16	85
NM_207499	11.4491	3.15492	0.87345	3.61202	0.000303824	0.00129068	PTCHD4	30	20	14	5	1	1
NM_152426	32.8368	1.69762	0.470117	3.61106	0.00030495	0.00129452	APOBEC3D	53	51	49	9	13	25
NM_198723	4.61797	-5.67496	1.57209	-3.60982	0.000306412	0.00130026	TCEA2	0	0	0	8	10	10
NM_002375	25.4818	-1.80063	0.49883	-3.60971	0.000306543	0.00130035	MAP4	15	12	8	36	47	37
NM_001031801	23.709	2.25284	0.626632	3.59515	0.000324199	0.00137079	LIMK2	30	34	54	4	4	17
NR_026981	18.2324	2.46456	0.68605	3.59239	0.000327654	0.0013844	RPL23AP82	49	21	27	1	10	6
NM_001127221	4.72519	5.69783	1.58705	3.59019	0.000330431	0.00139412	CACNA1A	10	5	14	0	0	0
NM_030774	4.95954	5.77513	1.60885	3.58961	0.000331174	0.00139575	OR51E2	20	3	9	0	0	0
NR_038990	4.97479	-5.78148	1.61135	-3.58798	0.000333251	0.001403	EHHADH-AS1	0	0	0	17	10	3
NM_203364	83.3499	-1.07461	0.299646	-3.58628	0.000335423	0.00141063	CAPRIN1	61	60	43	114	135	93
NR_027278	4.78657	-5.72655	1.59912	-3.58106	0.000342197	0.00143808	FAM230C	0	0	0	15	4	10
NM_019018	17.8001	-2.14654	0.600267	-3.57597	0.000348935	0.00146483	FAM105A	7	8	5	26	29	33
NR_123721	71.0954	1.22711	0.343386	3.57357	0.000352152	0.00147728	PKD1P6	96	107	99	25	52	52
NR_047470	109.824	1.05253	0.294618	3.57251	0.00035357	0.00148269	P4HA2-AS1	168	132	154	92	80	44
[truncated: 727 more rows]
